# Supplementary material for: Transcriptomic Profiling Reveals Key Genes Underlying Cold Stress Responses in Camphora
Source: Life (Basel). 2025 Feb 19;15(2):319. doi: 10.3390/life15020319 (PMC11857532; doi:10.3390/life15020319)
Supplement: Supplementary file 1 [file life-15-00319-s001.zip]

Archive with 18 entries (17 files):
- Supplementary Material/
- __MACOSX/._Supplementary Material
- Supplementary Material/Table S1.xlsx
- __MACOSX/Supplementary Material/._Table S1.xlsx
- Supplementary Material/.DS_Store
- __MACOSX/Supplementary Material/._.DS_Store
- Supplementary Material/Table S4.xlsx
- __MACOSX/Supplementary Material/._Table S4.xlsx
- Supplementary Material/Figure S1.pdf
- __MACOSX/Supplementary Material/._Figure S1.pdf
- Supplementary Material/Figure S2.pdf
- __MACOSX/Supplementary Material/._Figure S2.pdf
- Supplementary Material/Table S3.xlsx
- __MACOSX/Supplementary Material/._Table S3.xlsx
- Supplementary Material/Figure S3.pdf
- __MACOSX/Supplementary Material/._Figure S3.pdf
- Supplementary Material/Table S2.xlsx
- __MACOSX/Supplementary Material/._Table S2.xlsx
