# Supplementary material for: Transcriptomic Profiling Reveals Key Genes Underlying Cold Stress Responses in Camphora
Source: Life (Basel). 2025 Feb 19;15(2):319. doi: 10.3390/life15020319 (PMC11857532; doi:10.3390/life15020319)
Supplement: Supplementary file 1 [file life-15-00319-s001.zip › Supplementary Material/Table S1.xlsx]

## Sheet: Sheet1
Table S1. Primer sequences used for RT-qPCR validation
No	Primer Name	Sequence (5’→3’)	Length (bp)
1	Ccam01g00516-F	GTCGCAACTCCAATTCCATCGT	22
2	Ccam01g00516-R	CGCTCCACTCCTGTCTCAGAA	21
3	Ccam01g00518-F	GCCAATCCAGAGACCGAGTTG	21
4	Ccam01g00518-R	GCACCAGTAGATGAGACGACAA	22
5	Ccam10g00046-F	GCCACAAGCCACACCTCAAC	20
6	Ccam10g00046-R	ATCGCCTCTCGCCAACTCTAC	21
7	Ccam11g01321-F	TTACCAGCGGAGAGCCAGAC	20
8	Ccam11g01321-R	GCAGGTCGGATTGTCAATGAGT	22
9	Ccam03g01028-F	CCATTCAAGCCTGCTCGTGTG	21
10	Ccam03g01028-R	GGTTCGCTGCCAAGACTGTTC	21
11	Ccam04g00178-F	TGTAACCATTGTCGCCGTTCTT	22
12	Ccam04g00178-R	ACCGCCAGAGAAGTGAACAGT	21
13	Ccam05g01860-F	GCGACTGACTGGCTCACTTC	20
14	Ccam05g01860-R	TCCGAACTGAATCTGGCGAATG	22
15	Ccam06g00368-F	CCACCGGCGTTAGATACCACAA	22
16	Ccam06g00368-R	GGAGCCACCCAAGTCAATCAGA	22
17	Ccam09g00962-F	ACTGATGCCTGCCTCTGAGTTC	22
18	Ccam09g00962-R	ATCGTTCTGCCGCTAGGTGTAG	22
19	Ccam12g01070-F（actin）	TGATGCCAAGGCTGGAATTGC	21
20	Ccam12g01070-R（actin）	GATCAGGTCAACGACACGAGAG	22
