# Supplementary material for: Transcriptomic Profiling Reveals Key Genes Underlying Cold Stress Responses in Camphora
Source: Life (Basel). 2025 Feb 19;15(2):319. doi: 10.3390/life15020319 (PMC11857532; doi:10.3390/life15020319)
Supplement: Supplementary file 1 [file life-15-00319-s001.zip › Supplementary Material/Table S4.xlsx]

## Sheet: Sheet1
Table S4. Expression profile of DEGs identified related to Cold tolerance, photosynthesis, amd carotenoid biosynthesis
Trait	gene_id	C. parthenoxylon 1	C. parthenoxylon 2	C. parthenoxylon 3	C. officinarum 1	C. officinarum 2	C. officinarum 3	log2FoldChange	name	pvalue	padj	Nr	Swiss-Prot	KEGG	gene_ontology_blast	eggNOG	Pfam
Cold tolerance	Ccam10g00046	14.5142	12.6851	14.7853	7.76815	5.37821	6.50395	7.39061	early light-induced protein 1	3.56459e-32	7.08893e-30	early light-induced protein 1, chloroplastic-like protein	P93735.1^RecName: Full=Early light-induced protein 1, chloroplastic; Flags: Precursor^57.74%	--	GO:0071483^cellular response to blue light^biological_process;GO:0071490^cellular response to far red light^biological_process;GO:0034605^cellular response to heat^biological_process;GO:0071486^cellular response to high light intensity^biological_process;GO:0071491^cellular response to red light^biological_process;GO:0071492^cellular response to UV-A^biological_process;GO:0010117^photoprotection^…	--	PF00504.20^Chlorophyll A-B binding protein
Cold tolerance	Ccam01g04162	9.17285	9.7698	9.13489	0	0	1.84116	9.65233	annexin D5	9.17121e-32	1.76689e-29	annexin D5	Q9C9X3.2^RecName: Full=Annexin D5; AltName: Full=AnnAt5^40.24%	--	GO:0051015^actin filament binding^molecular_function;GO:0005509^calcium ion binding^molecular_function;GO:0005544^calcium-dependent phospholipid binding^molecular_function;GO:0005543^phospholipid binding^molecular_function;GO:0009555^pollen development^biological_process;GO:0009846^pollen germination^biological_process;GO:0009860^pollen tube growth^biological_process;GO:0009409^response to cold^b…	KOG0819^annexin D5-like^U	PF00191.19^Annexin
Cold tolerance	Ccam04g01261	11.1909	11.5247	11.2247	8.25777	7.76119	8.64177	3.06589	protein ECERIFERUM 3	7.19568e-26	8.57225e-24	protein ECERIFERUM 3	Q69PA8.1^RecName: Full=Very-long-chain aldehyde decarbonylase GL1-1; AltName: Full=Protein GLOSSY 1-1 >A2Z1F5.1 RecName: Full=Very-long-chain aldehyde decarbonylase GL1-1; AltName: Full=Protein GLOSSY 1-1^67.48%	--	GO:1990465^aldehyde oxygenase (deformylating) activity^molecular_function;GO:0005506^iron ion binding^molecular_function;GO:0009924^octadecanal decarbonylase activity^molecular_function;GO:0000170^sphingosine hydroxylase activity^molecular_function;GO:0008610^lipid biosynthetic process^biological_process;GO:0009409^response to cold^biological_process;GO:0009651^response to salt stress^biological_…	--	PF12076.7^WAX2 C-terminal domain
Cold tolerance	Ccam09g00597	9.25072	9.91681	9.72939	7.15784	7.15236	7.08017	2.57368	NADP-linked oxidoreductase superfamily protein	3.41928e-22	2.77366e-20	NADP-linked oxidoreductase superfamily protein	Q0PGJ6.1^RecName: Full=NADPH-dependent aldo-keto reductase, chloroplastic; Short=AtChlAKR; AltName: Full=Aldo-keto reductase family 4 member C9^76.51%	--	GO:0008106^alcohol dehydrogenase (NADP+) activity^molecular_function;GO:0004032^alditol:NADP+ 1-oxidoreductase activity^molecular_function;GO:0004033^aldo-keto reductase (NADP) activity^molecular_function;GO:0070401^NADP+ binding^molecular_function;GO:0016491^oxidoreductase activity^molecular_function;GO:0016229^steroid dehydrogenase activity^molecular_function;GO:0055114^oxidation-reduction proc…	COG0656|KOG1577^reductase family^C	PF00248.20^Aldo/keto reductase family
Cold tolerance	Ccam03g00259	8.39703	8.39193	8.75525	5.14468	5.04141	5.77074	3.217	Aldo/keto reductase	2.867e-18	1.51069e-16	Aldo/keto reductase	Q0PGJ6.1^RecName: Full=NADPH-dependent aldo-keto reductase, chloroplastic; Short=AtChlAKR; AltName: Full=Aldo-keto reductase family 4 member C9^41.12%	--	GO:0008106^alcohol dehydrogenase (NADP+) activity^molecular_function;GO:0004032^alditol:NADP+ 1-oxidoreductase activity^molecular_function;GO:0004033^aldo-keto reductase (NADP) activity^molecular_function;GO:0070401^NADP+ binding^molecular_function;GO:0016491^oxidoreductase activity^molecular_function;GO:0016229^steroid dehydrogenase activity^molecular_function;GO:0055114^oxidation-reduction proc…	COG0656|KOG1577^Aldo/keto reductase family^S	PF00248.20^Aldo/keto reductase family
Cold tolerance	Ccam09g01738	8.32685	9.20015	8.37527	11.8616	11.21	11.6883	-2.8845	heme peroxidase	1.0119e-17	5.01073e-16	heme peroxidase	Q42593.2^RecName: Full=L-ascorbate peroxidase T, chloroplastic; AltName: Full=Thylakoid-bound ascorbate peroxidase; Short=AtAPx06; Short=tAPX; Flags: Precursor^82.82%	K00434|E1.11.1.11|http://www.genome.jp/dbget-bin/www_bget?ko:K00434	GO:0020037^heme binding^molecular_function;GO:0016688^L-ascorbate peroxidase activity^molecular_function;GO:0046872^metal ion binding^molecular_function;GO:0004601^peroxidase activity^molecular_function;GO:0034599^cellular response to oxidative stress^biological_process;GO:0010019^chloroplast-nucleus signaling pathway^biological_process;GO:0009631^cold acclimation^biological_process;GO:0042744^hy…	COG0376^L-ascorbate peroxidase^P	PF00141.22^Peroxidase
Cold tolerance	Ccam01g04154	6.8206	8.94998	8.10363	0	0	0	11.3502	annexin D5	2.85122e-17	1.31866e-15	annexin D5	Q9C9X3.2^RecName: Full=Annexin D5; AltName: Full=AnnAt5^40.24%	--	GO:0051015^actin filament binding^molecular_function;GO:0005509^calcium ion binding^molecular_function;GO:0005544^calcium-dependent phospholipid binding^molecular_function;GO:0005543^phospholipid binding^molecular_function;GO:0009555^pollen development^biological_process;GO:0009846^pollen germination^biological_process;GO:0009860^pollen tube growth^biological_process;GO:0009409^response to cold^b…	KOG0819^annexin D5-like^U	PF00191.19^Annexin
Cold tolerance	Ccam09g00603	7.59288	7.98775	9.13377	4.74317	4.83805	3.9866	3.92314	NADP-linked oxidoreductase superfamily protein	1.41303e-13	4.15816e-12	NADP-linked oxidoreductase superfamily protein	Q0PGJ6.1^RecName: Full=NADPH-dependent aldo-keto reductase, chloroplastic; Short=AtChlAKR; AltName: Full=Aldo-keto reductase family 4 member C9^72.38%	--	GO:0008106^alcohol dehydrogenase (NADP+) activity^molecular_function;GO:0004032^alditol:NADP+ 1-oxidoreductase activity^molecular_function;GO:0004033^aldo-keto reductase (NADP) activity^molecular_function;GO:0070401^NADP+ binding^molecular_function;GO:0016491^oxidoreductase activity^molecular_function;GO:0016229^steroid dehydrogenase activity^molecular_function;GO:0055114^oxidation-reduction proc…	COG0656|KOG1577^reductase family^C	PF00248.20^Aldo/keto reductase family
Cold tolerance	Ccam04g02658	14.2508	14.0139	14.205	12.8699	12.5031	12.9036	1.38949	2-Cys peroxiredoxin BAS1	2.80223e-12	7.03697e-11	2-Cys peroxiredoxin BAS1, chloroplastic-like protein	Q9C5R8.3^RecName: Full=2-Cys peroxiredoxin BAS1-like, chloroplastic; Short=2-Cys Prx B; Short=2-Cys peroxiredoxin B; AltName: Full=Thiol-specific antioxidant protein B; Flags: Precursor^82.01%	K03386|PRDX2_4, ahpC|http://www.genome.jp/dbget-bin/www_bget?ko:K03386	GO:0051920^peroxiredoxin activity^molecular_function;GO:0008379^thioredoxin peroxidase activity^molecular_function;GO:0045454^cell redox homeostasis^biological_process;GO:0042742^defense response to bacterium^biological_process;GO:0042744^hydrogen peroxide catabolic process^biological_process;GO:0009409^response to cold^biological_process;GO:0006979^response to oxidative stress^biological_process…	COG0450|KOG0852^2-Cys peroxiredoxin^O	PF00578.20^AhpC/TSA family
Cold tolerance	Ccam09g00601	10.9319	9.95894	10.8136	8.77667	8.45156	8.37057	2.07396	NADP-linked oxidoreductase superfamily protein	1.68987e-10	3.32315e-09	NADP-linked oxidoreductase superfamily protein	Q0PGJ6.1^RecName: Full=NADPH-dependent aldo-keto reductase, chloroplastic; Short=AtChlAKR; AltName: Full=Aldo-keto reductase family 4 member C9^73.89%	--	GO:0008106^alcohol dehydrogenase (NADP+) activity^molecular_function;GO:0004032^alditol:NADP+ 1-oxidoreductase activity^molecular_function;GO:0004033^aldo-keto reductase (NADP) activity^molecular_function;GO:0070401^NADP+ binding^molecular_function;GO:0016491^oxidoreductase activity^molecular_function;GO:0016229^steroid dehydrogenase activity^molecular_function;GO:0055114^oxidation-reduction proc…	COG0656|KOG1577^reductase family^C	PF00248.20^Aldo/keto reductase family
Cold tolerance	Ccam08g00067	10.4772	11.0257	11.054	8.69176	8.24831	9.2991	2.07809	PLAT domain-containing protein 3-like protein	1.10768e-09	1.90484e-08	PLAT domain-containing protein 3-like protein	O65660.1^RecName: Full=PLAT domain-containing protein 1; Short=AtPLAT1; Short=PLAT domain protein 1; Flags: Precursor^61.64%	--	GO:0004096^catalase activity^molecular_function;GO:0020037^heme binding^molecular_function;GO:0040008^regulation of growth^biological_process;GO:0009409^response to cold^biological_process;GO:0009651^response to salt stress^biological_process;GO:0009414^response to water deprivation^biological_process;GO:0009507^chloroplast^cellular_component;GO:0009535^chloroplast thylakoid membrane^cellular_com…	--	PF01477.22^PLAT/LH2 domain
Cold tolerance	Ccam01g00936	0	3.51928	2.99284	9.56464	12.4192	7.97839	-8.20412	AAA-ATPase ASD	1.05796e-08	1.52036e-07	AAA-ATPase ASD, mitochondrial-like protein	Q9FLD5.1^RecName: Full=AAA-ATPase ASD, mitochondrial; AltName: Full=AAA-ATPase 1; AltName: Full=Protein ATPASE-IN-SEED-DEVELOPMENT^58.1%	K08900|BCS1|http://www.genome.jp/dbget-bin/www_bget?ko:K08900	GO:0005524^ATP binding^molecular_function;GO:0016887^ATPase activity^molecular_function;GO:0010154^fruit development^biological_process;GO:0009737^response to abscisic acid^biological_process;GO:0009409^response to cold^biological_process;GO:0009651^response to salt stress^biological_process;GO:0009414^response to water deprivation^biological_process;GO:0010431^seed maturation^biological_process;…	COG0465|KOG0743^AAA-type ATPase family protein^O	PF14363.5^Domain associated at C-terminal with AAA
Cold tolerance	Ccam03g01156	11.4356	11.0626	11.43	10.1027	9.31008	9.99158	1.47561	photosystem I chlorophyll a/b-binding protein 5	2.53171e-07	2.88503e-06	photosystem I chlorophyll a/b-binding protein 5, chloroplastic	Q9C639.1^RecName: Full=Photosystem I chlorophyll a/b-binding protein 5, chloroplastic; Short=Lhca5; AltName: Full=LHCI type III LHCA5; Flags: Precursor^79.72%	K08911|LHCA5|http://www.genome.jp/dbget-bin/www_bget?ko:K08911	GO:0016168^chlorophyll binding^molecular_function;GO:0046872^metal ion binding^molecular_function;GO:0031409^pigment binding^molecular_function;GO:0042803^protein homodimerization activity^molecular_function;GO:0009768^photosynthesis, light harvesting in photosystem I^biological_process;GO:0018298^protein-chromophore linkage^biological_process;GO:0009409^response to cold^biological_process;GO:000…	--	PF00504.20^Chlorophyll A-B binding protein
Cold tolerance	Ccam07g02062	7.33134	7.70505	7.20983	8.97654	8.82998	9.46251	-1.66968	protein LHY isoform X3	6.44607e-07	6.67338e-06	protein LHY isoform X3	Q6R0H1.2^RecName: Full=Protein LHY; AltName: Full=MYB-related transcription factor LHY; AltName: Full=Protein LATE ELONGATED HYPOCOTYL^36.84%	K12133|LHY|http://www.genome.jp/dbget-bin/www_bget?ko:K12133	GO:0003700^DNA-binding transcription factor activity^molecular_function;GO:0044212^transcription regulatory region DNA binding^molecular_function;GO:0007623^circadian rhythm^biological_process;GO:0048574^long-day photoperiodism, flowering^biological_process;GO:0042754^negative regulation of circadian rhythm^biological_process;GO:0043433^negative regulation of DNA-binding transcription factor acti…	--	PF00249.30^Myb-like DNA-binding domain
Cold tolerance	Ccam02g03266	9.93264	9.82604	9.00043	11.228	12.1653	11.0505	-1.94546	AAA-ATPase ASD	8.76693e-07	8.86398e-06	AAA-ATPase ASD, mitochondrial-like protein	Q9FLD5.1^RecName: Full=AAA-ATPase ASD, mitochondrial; AltName: Full=AAA-ATPase 1; AltName: Full=Protein ATPASE-IN-SEED-DEVELOPMENT^55.48%	K08900|BCS1|http://www.genome.jp/dbget-bin/www_bget?ko:K08900	GO:0005524^ATP binding^molecular_function;GO:0016887^ATPase activity^molecular_function;GO:0010154^fruit development^biological_process;GO:0009737^response to abscisic acid^biological_process;GO:0009409^response to cold^biological_process;GO:0009651^response to salt stress^biological_process;GO:0009414^response to water deprivation^biological_process;GO:0010431^seed maturation^biological_process;…	COG0465|KOG0743^AAA-type ATPase family protein^O	PF14363.5^Domain associated at C-terminal with AAA
Cold tolerance	Ccam03g02869	11.181	11.171	11.2571	12.4602	12.5347	11.855	-1.1095	Protein kinase domain-containing protein	7.16514e-06	5.99364e-05	Protein kinase domain-containing protein	Q39030.2^RecName: Full=Serine/threonine-protein kinase AtPK2/AtPK19; AltName: Full=Ribosomal-protein S6 kinase homolog 2^68.07%	K04688|RPS6KB|http://www.genome.jp/dbget-bin/www_bget?ko:K04688	GO:0005524^ATP binding^molecular_function;GO:0016301^kinase activity^molecular_function;GO:0004672^protein kinase activity^molecular_function;GO:0004674^protein serine/threonine kinase activity^molecular_function;GO:0035556^intracellular signal transduction^biological_process;GO:0045727^positive regulation of translation^biological_process;GO:0006468^protein phosphorylation^biological_process;GO:…	KOG0598^serine threonine-protein kinase^T	PF00069.24^Protein kinase domain
Cold tolerance	Ccam01g00931	12.3406	12.354	12.4608	8.16723	10.7769	8.16523	2.7869	AAA-ATPase ASD	9.52747e-06	7.70572e-05	AAA-ATPase ASD, mitochondrial	Q9FLD5.1^RecName: Full=AAA-ATPase ASD, mitochondrial; AltName: Full=AAA-ATPase 1; AltName: Full=Protein ATPASE-IN-SEED-DEVELOPMENT^59.91%	--	GO:0005524^ATP binding^molecular_function;GO:0016887^ATPase activity^molecular_function;GO:0010154^fruit development^biological_process;GO:0009737^response to abscisic acid^biological_process;GO:0009409^response to cold^biological_process;GO:0009651^response to salt stress^biological_process;GO:0009414^response to water deprivation^biological_process;GO:0010431^seed maturation^biological_process;…	COG0465|KOG0743^AAA-type ATPase family protein^O	PF14363.5^Domain associated at C-terminal with AAA
Cold tolerance	Ccam03g01358	6.02278	8.3266	6.70785	9.69501	9.28901	10.9711	-2.7495	annexin D5-like protein	1.0594e-05	8.47658e-05	annexin D5-like protein	Q9C9X3.2^RecName: Full=Annexin D5; AltName: Full=AnnAt5^40.77%	--	GO:0051015^actin filament binding^molecular_function;GO:0005509^calcium ion binding^molecular_function;GO:0005544^calcium-dependent phospholipid binding^molecular_function;GO:0005543^phospholipid binding^molecular_function;GO:0009555^pollen development^biological_process;GO:0009846^pollen germination^biological_process;GO:0009860^pollen tube growth^biological_process;GO:0009409^response to cold^b…	KOG0819^ANX^U	PF00191.19^Annexin
Cold tolerance	Ccam07g02018	9.25072	11.1361	10.5716	8.4532	8.28882	9.01387	1.91403	putative receptor-like protein kinase	2.84624e-05	0.000204571	putative receptor-like protein kinase	Q7XR88.2^RecName: Full=Salt tolerance receptor-like cytoplasmic kinase 1; AltName: Full=Receptor-like cytoplasmic kinase 154; Short=OsRLCK154 >A2XW02.1 RecName: Full=Salt tolerance receptor-like cytoplasmic kinase 1; AltName: Full=Receptor-like cytoplasmic kinase 154; Short=OsRLCK154^50.99%	K04733|IRAK4|http://www.genome.jp/dbget-bin/www_bget?ko:K04733	GO:0005524^ATP binding^molecular_function;GO:0043621^protein self-association^molecular_function;GO:0004712^protein serine/threonine/tyrosine kinase activity^molecular_function;GO:0004713^protein tyrosine kinase activity^molecular_function;GO:0004675^transmembrane receptor protein serine/threonine kinase activity^molecular_function;GO:0018108^peptidyl-tyrosine phosphorylation^biological_process;G…	COG0515|KOG1187^receptor-like protein kinase^T	PF00069.24^Protein kinase domain
Cold tolerance	Ccam11g02220	12.2675	12.3929	12.2944	11.2629	10.843	11.6118	1.04781	Signal transduction response regulator	3.21309e-05	0.000227817	Signal transduction response regulator	Q9C5U2.1^RecName: Full=Histidine kinase 2; AltName: Full=Arabidopsis histidine kinase 2; Short=AtHK2; AltName: Full=Protein AUTHENTIC HIS-KINASE 2^57.79%	K14489|AHK2_3_4|http://www.genome.jp/dbget-bin/www_bget?ko:K14489	GO:0009884^cytokinin receptor activity^molecular_function;GO:0042802^identical protein binding^molecular_function;GO:0019900^kinase binding^molecular_function;GO:0000155^phosphorelay sensor kinase activity^molecular_function;GO:0004673^protein histidine kinase activity^molecular_function;GO:0043424^protein histidine kinase binding^molecular_function;GO:0071215^cellular response to abscisic acid s…	COG0642|KOG0519^Histidine kinase^T	PF03924.12^CHASE domain
Cold tolerance	Ccam11g01669	8.86151	8.78323	8.32527	9.6975	10.6324	9.82389	-1.46459	PREDICTED: mitogen-activated protein kinase 3-like	3.30311e-05	0.000233595	PREDICTED: mitogen-activated protein kinase 3-like	Q39023.2^RecName: Full=Mitogen-activated protein kinase 3; Short=AtMPK3; Short=MAP kinase 3^78.18%	K20536|MPK3|http://www.genome.jp/dbget-bin/www_bget?ko:K20536	GO:0005524^ATP binding^molecular_function;GO:0004707^MAP kinase activity^molecular_function;GO:0004672^protein kinase activity^molecular_function;GO:0009738^abscisic acid-activated signaling pathway^biological_process;GO:0010120^camalexin biosynthetic process^biological_process;GO:0042742^defense response to bacterium^biological_process;GO:0050832^defense response to fungus^biological_process;GO:…	KOG0660^mitogen-activated protein kinase^T	PF00069.24^Protein kinase domain
Cold tolerance	Ccam09g00600	9.49428	8.48802	9.36836	4.57996	1.88989	0	6.08835	NADP-linked oxidoreductase superfamily protein	7.16505e-05	0.000468053	NADP-linked oxidoreductase superfamily protein	Q0PGJ6.1^RecName: Full=NADPH-dependent aldo-keto reductase, chloroplastic; Short=AtChlAKR; AltName: Full=Aldo-keto reductase family 4 member C9^72.7%	--	GO:0008106^alcohol dehydrogenase (NADP+) activity^molecular_function;GO:0004032^alditol:NADP+ 1-oxidoreductase activity^molecular_function;GO:0004033^aldo-keto reductase (NADP) activity^molecular_function;GO:0070401^NADP+ binding^molecular_function;GO:0016491^oxidoreductase activity^molecular_function;GO:0016229^steroid dehydrogenase activity^molecular_function;GO:0055114^oxidation-reduction proc…	COG0656|KOG1577^reductase family^C	PF00248.20^Aldo/keto reductase family
Cold tolerance	Ccam12g00236	11.3497	10.3257	10.4504	12.3316	13.3279	11.5413	-1.81211	plasma membrane-associated cation-binding protein 1	0.000128459	0.000783138	plasma membrane-associated cation-binding protein 1	Q96262.1^RecName: Full=Plasma membrane-associated cation-binding protein 1; Short=AtPCAP1; AltName: Full=Microtubule-destabilizing protein 25^65.96%	--	GO:0005509^calcium ion binding^molecular_function;GO:0005516^calmodulin binding^molecular_function;GO:0005507^copper ion binding^molecular_function;GO:0008017^microtubule binding^molecular_function;GO:0005547^phosphatidylinositol-3,4,5-trisphosphate binding^molecular_function;GO:0043325^phosphatidylinositol-3,4-bisphosphate binding^molecular_function;GO:0080025^phosphatidylinositol-3,5-bisphospha…	--	PF05558.11^DREPP plasma membrane polypeptide
Cold tolerance	Ccam09g00605	0	3.44825	4.20171	7.3023	7.58126	5.05689	-3.40029	aldo-keto reductase family 4 member C9	0.000144645	0.000868927	aldo-keto reductase family 4 member C9	Q0PGJ6.1^RecName: Full=NADPH-dependent aldo-keto reductase, chloroplastic; Short=AtChlAKR; AltName: Full=Aldo-keto reductase family 4 member C9^71.34%	--	GO:0008106^alcohol dehydrogenase (NADP+) activity^molecular_function;GO:0004032^alditol:NADP+ 1-oxidoreductase activity^molecular_function;GO:0004033^aldo-keto reductase (NADP) activity^molecular_function;GO:0070401^NADP+ binding^molecular_function;GO:0016491^oxidoreductase activity^molecular_function;GO:0016229^steroid dehydrogenase activity^molecular_function;GO:0055114^oxidation-reduction proc…	COG0656|KOG1577^reductase family^S	PF00248.20^Aldo/keto reductase family
Cold tolerance	Ccam01g04171	0	5.13554	5.53115	7.18649	7.49732	6.88905	-2.11634	annexin D5	0.000449789	0.00234449	annexin D5	Q9C9X3.2^RecName: Full=Annexin D5; AltName: Full=AnnAt5^51.83%	--	GO:0051015^actin filament binding^molecular_function;GO:0005509^calcium ion binding^molecular_function;GO:0005544^calcium-dependent phospholipid binding^molecular_function;GO:0005543^phospholipid binding^molecular_function;GO:0009555^pollen development^biological_process;GO:0009846^pollen germination^biological_process;GO:0009860^pollen tube growth^biological_process;GO:0009409^response to cold^b…	KOG0819^annexin D5-like^U	PF00191.19^Annexin
Cold tolerance	Ccam05g02371	0	4.55976	4.5352	6.21038	6.79268	6.36393	-2.15637	annexin D8 isoform X1	0.0011804	0.00542291	annexin D8 isoform X1	Q94CK4.2^RecName: Full=Annexin D8; AltName: Full=AnnAt8^31.85%	--	GO:0005509^calcium ion binding^molecular_function;GO:0005544^calcium-dependent phospholipid binding^molecular_function;GO:0009409^response to cold^biological_process;GO:0009408^response to heat^biological_process;GO:0009651^response to salt stress^biological_process;GO:0009414^response to water deprivation^biological_process	KOG0819^ANX^U	PF00191.19^Annexin
Cold tolerance	Ccam09g00386	0	0	0.521075	3.63906	3.69005	4.71061	-4.93364	putative serine/threonine-protein kinase BSK3 isoform X2	0.00177321	0.00763797	putative serine/threonine-protein kinase BSK3 isoform X2	Q9FIL1.1^RecName: Full=Serine/threonine-protein kinase BSK5; AltName: Full=Brassinosteroid-signaling kinase 5^69.01%	K14500|BSK|http://www.genome.jp/dbget-bin/www_bget?ko:K14500	GO:0005524^ATP binding^molecular_function;GO:0004674^protein serine/threonine kinase activity^molecular_function;GO:0009742^brassinosteroid mediated signaling pathway^biological_process;GO:0009737^response to abscisic acid^biological_process;GO:0009409^response to cold^biological_process;GO:0009651^response to salt stress^biological_process;GO:0005886^plasma membrane^cellular_component;GO:0009506…	--	--
Cold tolerance	Ccam05g03259	7.46803	8.2026	8.63253	7.01337	6.35123	7.26111	1.32096	putative serine/threonine-protein kinase	0.00229841	0.00951148	putative serine/threonine-protein kinase	Q9FIL1.1^RecName: Full=Serine/threonine-protein kinase BSK5; AltName: Full=Brassinosteroid-signaling kinase 5^80.24%	--	GO:0005524^ATP binding^molecular_function;GO:0004674^protein serine/threonine kinase activity^molecular_function;GO:0009742^brassinosteroid mediated signaling pathway^biological_process;GO:0009737^response to abscisic acid^biological_process;GO:0009409^response to cold^biological_process;GO:0009651^response to salt stress^biological_process;GO:0005886^plasma membrane^cellular_component;GO:0009506…	--	PF07714.16^Protein tyrosine kinase
Cold tolerance	Ccam01g02285	0	5.51153	5.12647	7.02135	7.37095	6.34113	-1.9146	serine/threonine-protein kinase AtPK2/AtPK19	0.00378032	0.0145252	serine/threonine-protein kinase AtPK2/AtPK19	Q39030.2^RecName: Full=Serine/threonine-protein kinase AtPK2/AtPK19; AltName: Full=Ribosomal-protein S6 kinase homolog 2^65.29%	K04688|RPS6KB|http://www.genome.jp/dbget-bin/www_bget?ko:K04688	GO:0005524^ATP binding^molecular_function;GO:0016301^kinase activity^molecular_function;GO:0004672^protein kinase activity^molecular_function;GO:0004674^protein serine/threonine kinase activity^molecular_function;GO:0035556^intracellular signal transduction^biological_process;GO:0045727^positive regulation of translation^biological_process;GO:0006468^protein phosphorylation^biological_process;GO:…	KOG0598^Protein kinase C terminal domain^T	PF00433.23^Protein kinase C terminal domain
Cold tolerance	Ccam02g02105	0	2.27973	1.66681	4.88978	4.4307	4.15294	-2.87906	zinc finger protein ZAT11	0.00896538	0.0295886	zinc finger protein ZAT11	Q42410.1^RecName: Full=Zinc finger protein ZAT12; AltName: Full=Protein RESPONSIVE TO HIGH LIGHT 41^63.64%	--	GO:0003700^DNA-binding transcription factor activity^molecular_function;GO:0046872^metal ion binding^molecular_function;GO:0043565^sequence-specific DNA binding^molecular_function;GO:0009631^cold acclimation^biological_process;GO:0042538^hyperosmotic salinity response^biological_process;GO:0009643^photosynthetic acclimation^biological_process;GO:0010200^response to chitin^biological_process;GO:00…	COG5048|KOG1721^Zinc finger protein^K	PF13912.5^C2H2-type zinc finger
Cold tolerance	Ccam01g02284	0	5.87868	5.79124	6.57792	8.04456	6.90468	-1.81711	serine/threonine-protein kinase AtPK2/AtPK19	0.00998357	0.0323515	serine/threonine-protein kinase AtPK2/AtPK19	Q39030.2^RecName: Full=Serine/threonine-protein kinase AtPK2/AtPK19; AltName: Full=Ribosomal-protein S6 kinase homolog 2^66.39%	K04688|RPS6KB|http://www.genome.jp/dbget-bin/www_bget?ko:K04688	GO:0005524^ATP binding^molecular_function;GO:0016301^kinase activity^molecular_function;GO:0004672^protein kinase activity^molecular_function;GO:0004674^protein serine/threonine kinase activity^molecular_function;GO:0035556^intracellular signal transduction^biological_process;GO:0045727^positive regulation of translation^biological_process;GO:0006468^protein phosphorylation^biological_process;GO:…	KOG0598^serine threonine-protein kinase^T	PF00069.24^Protein kinase domain
Cold tolerance	Ccam11g01731	0	4.62563	4.99488	9.11154	9.39603	8.81311	-4.48395	heat shock cognate protein 2-like protein	1.24499e-20	8.48109e-19	heat shock cognate protein 2-like protein	P22953.3^RecName: Full=Probable mediator of RNA polymerase II transcription subunit 37e; AltName: Full=Heat shock 70 kDa protein 1; AltName: Full=Heat shock cognate 70 kDa protein 1; AltName: Full=Heat shock cognate protein 70-1; Short=AtHsc70-1; AltName: Full=Heat shock protein 70-1; Short=AtHsp70-1; AltName: Full=Protein EARLY-RESPONSIVE TO DEHYDRATION 2^72.73%	K03283|HSPA1_8|http://www.genome.jp/dbget-bin/www_bget?ko:K03283	GO:0005524^ATP binding^molecular_function;GO:0016887^ATPase activity^molecular_function;GO:0042623^ATPase activity, coupled^molecular_function;GO:0031072^heat shock protein binding^molecular_function;GO:0051787^misfolded protein binding^molecular_function;GO:0002020^protease binding^molecular_function;GO:0044183^protein folding chaperone^molecular_function;GO:0051082^unfolded protein binding^mole…	COG0443|KOG0101^Heat shock cognate 70 kDa^O	PF00012.19^Hsp70 protein
Photosynthesis	Ccam10g00046	14.5142	12.6851	14.7853	7.76815	5.37821	6.50395	7.39061	early light-induced protein 1	3.56459e-32	7.08893e-30	early light-induced protein 1, chloroplastic-like protein	P93735.1^RecName: Full=Early light-induced protein 1, chloroplastic; Flags: Precursor^57.74%	--	GO:0071483^cellular response to blue light^biological_process;GO:0071490^cellular response to far red light^biological_process;GO:0034605^cellular response to heat^biological_process;GO:0071486^cellular response to high light intensity^biological_process;GO:0071491^cellular response to red light^biological_process;GO:0071492^cellular response to UV-A^biological_process;GO:0010117^photoprotection^…	--	PF00504.20^Chlorophyll A-B binding protein
Photosynthesis	Ccam12g00136	7.33134	7.08699	6.602	12.2156	10.542	11.7973	-4.71094	Chlorophyll A-B binding protein	3.80294e-25	4.26275e-23	Chlorophyll A-B binding protein	P12333.1^RecName: Full=Chlorophyll a-b binding protein, chloroplastic; AltName: Full=LHCII type I CAB; Short=LHCP; Flags: Precursor^92.05%	K08912|LHCB1|http://www.genome.jp/dbget-bin/www_bget?ko:K08912	GO:0016168^chlorophyll binding^molecular_function;GO:0046872^metal ion binding^molecular_function;GO:0009765^photosynthesis, light harvesting^biological_process;GO:0018298^protein-chromophore linkage^biological_process;GO:0009535^chloroplast thylakoid membrane^cellular_component;GO:0016021^integral component of membrane^cellular_component;GO:0009522^photosystem I^cellular_component;GO:0009523^pho…	--	PF00504.20^Chlorophyll A-B binding protein
Photosynthesis	Ccam03g01156	11.4356	11.0626	11.43	10.1027	9.31008	9.99158	1.47561	photosystem I chlorophyll a/b-binding protein 5	2.53171e-07	2.88503e-06	photosystem I chlorophyll a/b-binding protein 5, chloroplastic	Q9C639.1^RecName: Full=Photosystem I chlorophyll a/b-binding protein 5, chloroplastic; Short=Lhca5; AltName: Full=LHCI type III LHCA5; Flags: Precursor^79.72%	K08911|LHCA5|http://www.genome.jp/dbget-bin/www_bget?ko:K08911	GO:0016168^chlorophyll binding^molecular_function;GO:0046872^metal ion binding^molecular_function;GO:0031409^pigment binding^molecular_function;GO:0042803^protein homodimerization activity^molecular_function;GO:0009768^photosynthesis, light harvesting in photosystem I^biological_process;GO:0018298^protein-chromophore linkage^biological_process;GO:0009409^response to cold^biological_process;GO:000…	--	PF00504.20^Chlorophyll A-B binding protein
Photosynthesis	Ccam05g00566	11.5478	11.8218	11.4975	13.6271	12.0087	13.5101	-1.58034	chlorophyll a-b binding protein 13	0.000105968	0.000660562	chlorophyll a-b binding protein 13, chloroplastic	P27489.1^RecName: Full=Chlorophyll a-b binding protein 13, chloroplastic; AltName: Full=LHCII type III CAB-13; Flags: Precursor^88.21%	K08914|LHCB3|http://www.genome.jp/dbget-bin/www_bget?ko:K08914	GO:0016168^chlorophyll binding^molecular_function;GO:0046872^metal ion binding^molecular_function;GO:0009768^photosynthesis, light harvesting in photosystem I^biological_process;GO:0018298^protein-chromophore linkage^biological_process;GO:0009416^response to light stimulus^biological_process;GO:0009941^chloroplast envelope^cellular_component;GO:0009535^chloroplast thylakoid membrane^cellular_comp…	--	PF00504.20^Chlorophyll A-B binding protein
Photosynthesis	Ccam04g01870	9.04755	8.51868	8.18567	10.8115	10.0037	9.40045	-1.6061	photosystem II CP47 chlorophyll apoprotein	0.000158402	0.000941705	photosystem II CP47 chlorophyll apoprotein	A6MME8.1^RecName: Full=Photosystem II CP47 reaction center protein; AltName: Full=PSII 47 kDa protein; AltName: Full=Protein CP-47^98.4%	K02704|psbB|http://www.genome.jp/dbget-bin/www_bget?ko:K02704	GO:0016168^chlorophyll binding^molecular_function;GO:0045156^electron transporter, transferring electrons within the cyclic electron transport pathway of photosynthesis activity^molecular_function;GO:0009772^photosynthetic electron transport in photosystem II^biological_process;GO:0018298^protein-chromophore linkage^biological_process;GO:0009535^chloroplast thylakoid membrane^cellular_component;G…	--	PF00421.18^Photosystem II protein
Photosynthesis	Ccam12g01180	7.8142	7.88392	6.83972	9.51326	9.11828	8.42037	-1.54333	photosystem II 47 kDa protein (chloroplast)	0.000512516	0.00261796	photosystem II 47 kDa protein (chloroplast)	A6MMX0.1^RecName: Full=Photosystem II CP47 reaction center protein; AltName: Full=PSII 47 kDa protein; AltName: Full=Protein CP-47^99.22%	K02704|psbB|http://www.genome.jp/dbget-bin/www_bget?ko:K02704	GO:0016168^chlorophyll binding^molecular_function;GO:0045156^electron transporter, transferring electrons within the cyclic electron transport pathway of photosynthesis activity^molecular_function;GO:0009772^photosynthetic electron transport in photosystem II^biological_process;GO:0018298^protein-chromophore linkage^biological_process;GO:0009535^chloroplast thylakoid membrane^cellular_component;G…	--	PF00421.18^Photosystem II protein
Photosynthesis	Ccam03g01282	11.6943	11.5482	12.0304	10.4837	8.32579	10.4489	1.7375	photosystem I chlorophyll a/b-binding protein 6	0.000537712	0.00273007	photosystem I chlorophyll a/b-binding protein 6, chloroplastic	Q8LCQ4.1^RecName: Full=Photosystem I chlorophyll a/b-binding protein 6, chloroplastic; AltName: Full=LHCI type III LHCA6; Flags: Precursor^72.96%	K08908|LHCA2|http://www.genome.jp/dbget-bin/www_bget?ko:K08908	GO:0016168^chlorophyll binding^molecular_function;GO:0046872^metal ion binding^molecular_function;GO:0009768^photosynthesis, light harvesting in photosystem I^biological_process;GO:0018298^protein-chromophore linkage^biological_process;GO:0009637^response to blue light^biological_process;GO:0010218^response to far red light^biological_process;GO:0009416^response to light stimulus^biological_proce…	--	PF00504.20^Chlorophyll A-B binding protein
Photosynthesis	Ccam01g03035	13.2998	13.0896	13.2747	12.3951	11.0011	12.3769	1.17046	geranylgeranyl diphosphate reductase	0.00173777	0.00751201	geranylgeranyl diphosphate reductase, chloroplastic	Q9ZS34.1^RecName: Full=Geranylgeranyl diphosphate reductase, chloroplastic; AltName: Full=Geranylgeranyl reductase; Flags: Precursor^80.78%	K10960|chlP, bchP|http://www.genome.jp/dbget-bin/www_bget?ko:K10960	GO:0071949^FAD binding^molecular_function;GO:0102067^geranylgeranyl diphosphate reductase activity^molecular_function;GO:0045550^geranylgeranyl reductase activity^molecular_function;GO:0015995^chlorophyll biosynthetic process^biological_process;GO:0033385^geranylgeranyl diphosphate metabolic process^biological_process;GO:0015979^photosynthesis^biological_process;GO:0033521^phytyl diphosphate bios…	COG0644^geranylgeranyl diphosphate reductase^H	PF01494.18^FAD binding domain
Photosynthesis	Ccam05g00815	6.8206	6.51314	6.87758	9.03285	8.56723	6.87324	-1.68475	photosystem II D2 protein	0.0034055	0.013269	photosystem II D2 protein, partial (chloroplast)	B1VKH0.1^RecName: Full=Photosystem II D2 protein; Short=PSII D2 protein; AltName: Full=Photosystem Q(A) protein^100.0%	K02706|psbD|http://www.genome.jp/dbget-bin/www_bget?ko:K02706	GO:0016168^chlorophyll binding^molecular_function;GO:0045156^electron transporter, transferring electrons within the cyclic electron transport pathway of photosynthesis activity^molecular_function;GO:0005506^iron ion binding^molecular_function;GO:0009772^photosynthetic electron transport in photosystem II^biological_process;GO:0018298^protein-chromophore linkage^biological_process;GO:0009535^chlo…	--	--
Photosynthesis	Ccam01g00578	7.18033	7.71265	7.51444	9.73071	8.95324	7.59568	-1.49186	photosystem II 44 kDa protein (chloroplast)	0.00573856	0.0205456	photosystem II 44 kDa protein (chloroplast)	A9LYI1.1^RecName: Full=Photosystem II CP43 reaction center protein; AltName: Full=PSII 43 kDa protein; AltName: Full=Protein CP-43; Flags: Precursor >Q3V538.2 RecName: Full=Photosystem II CP43 reaction center protein; AltName: Full=PSII 43 kDa protein; AltName: Full=Protein CP-43; Flags: Precursor^98.57%	K02705|psbC|http://www.genome.jp/dbget-bin/www_bget?ko:K02705	GO:0016168^chlorophyll binding^molecular_function;GO:0045156^electron transporter, transferring electrons within the cyclic electron transport pathway of photosynthesis activity^molecular_function;GO:0046872^metal ion binding^molecular_function;GO:0009772^photosynthetic electron transport in photosystem II^biological_process;GO:0018298^protein-chromophore linkage^biological_process;GO:0009535^chl…	--	PF00421.18^Photosystem II protein
Photosynthesis	Ccam10g01987	0	6.57279	5.8898	10.5249	6.10123	9.37963	-3.77172	chlorophyll a-b binding protein of LHCII type 1-like protein	0.00842037	0.0281319	chlorophyll a-b binding protein of LHCII type 1-like protein	P27495.1^RecName: Full=Chlorophyll a-b binding protein 40, chloroplastic; AltName: Full=LHCII type I CAB-40; Short=LHCP; Flags: Precursor^80.38%	K08912|LHCB1|http://www.genome.jp/dbget-bin/www_bget?ko:K08912	GO:0016168^chlorophyll binding^molecular_function;GO:0046872^metal ion binding^molecular_function;GO:0009765^photosynthesis, light harvesting^biological_process;GO:0018298^protein-chromophore linkage^biological_process;GO:0009535^chloroplast thylakoid membrane^cellular_component;GO:0016021^integral component of membrane^cellular_component;GO:0009522^photosystem I^cellular_component;GO:0009523^pho…	--	PF00504.20^Chlorophyll A-B binding protein
Photosynthesis	Ccam12g00134	13.2125	13.4095	12.5498	14.8674	12.9898	14.1363	-1.08795	Chlorophyll A-B binding protein	0.0164756	0.0490213	Chlorophyll A-B binding protein	P12333.1^RecName: Full=Chlorophyll a-b binding protein, chloroplastic; AltName: Full=LHCII type I CAB; Short=LHCP; Flags: Precursor^91.67%	K08912|LHCB1|http://www.genome.jp/dbget-bin/www_bget?ko:K08912	GO:0016168^chlorophyll binding^molecular_function;GO:0046872^metal ion binding^molecular_function;GO:0009765^photosynthesis, light harvesting^biological_process;GO:0018298^protein-chromophore linkage^biological_process;GO:0009535^chloroplast thylakoid membrane^cellular_component;GO:0016021^integral component of membrane^cellular_component;GO:0009522^photosystem I^cellular_component;GO:0009523^pho…	--	PF00504.20^Chlorophyll A-B binding protein
Photosynthesis	Ccam04g01133	8.00605	8.82062	8.86162	7.17224	7.44002	8.06094	1.05794	uncharacterized protein At3g49720	0.00645359	0.0225867	PREDICTED: uncharacterized protein At3g49720	Q9M2Y6.1^RecName: Full=Probable pectin methylesterase CGR2; AltName: Full=Cotton Golgi-related 2^72.87%	--	GO:0008168^methyltransferase activity^molecular_function;GO:0015976^carbon utilization^biological_process;GO:0009965^leaf morphogenesis^biological_process;GO:0045489^pectin biosynthetic process^biological_process;GO:0045488^pectin metabolic process^biological_process;GO:0009832^plant-type cell wall biogenesis^biological_process;GO:0009664^plant-type cell wall organization^biological_process;GO:00…	--	PF08241.11^Methyltransferase domain
Photosynthesis	Ccam01g00567	13.1554	13.0741	13.3078	9.80189	8.55483	9.56692	3.78488	chlorophyllide a oxygenase	2.58302e-29	4.0711e-27	RWR72324.1^chlorophyllide a oxygenase, chloroplastic-like protein isoform X1^99.63%	Q8S7E1.1^RecName: Full=Chlorophyllide a oxygenase, chloroplastic; Short=Chlorophyll a oxygenase; AltName: Full=Chlorophyll b synthase; Flags: Precursor^77.61%	K13600|CAO|http://www.genome.jp/dbget-bin/www_bget?ko:K13600	GO:0051537^2 iron, 2 sulfur cluster binding^molecular_function;GO:0010277^chlorophyllide a oxygenase [overall] activity^molecular_function;GO:0005506^iron ion binding^molecular_function;GO:0015995^chlorophyll biosynthetic process^biological_process;GO:0031969^chloroplast membrane^cellular_component;GO:0009535^chloroplast thylakoid membrane^cellular_component	COG4638^chlorophyllide a oxygenase^H	PF00355.25^Rieske [2Fe-2S] domain
Carotenoid biosynthesis	Ccam12g00088	7.70778	7.19398	6.52912	3.63906	2.41406	3.1291	4.18069	9-cis-epoxycarotenoid dioxygenase NCED6, chloroplastic-like protein	6.82135e-12	1.62213e-10	RWR96103.1^9-cis-epoxycarotenoid dioxygenase NCED6, chloroplastic-like protein^97.82%	Q9LRR7.1^RecName: Full=9-cis-epoxycarotenoid dioxygenase NCED3, chloroplastic; Short=AtNCED3; AltName: Full=Protein SALT TOLERANT 1; Flags: Precursor^62.96%	K09840|NCED|http://www.genome.jp/dbget-bin/www_bget?ko:K09840	GO:0045549^9-cis-epoxycarotenoid dioxygenase activity^molecular_function;GO:0010436^carotenoid dioxygenase activity^molecular_function;GO:0046872^metal ion binding^molecular_function;GO:0009688^abscisic acid biosynthetic process^biological_process;GO:0016121^carotene catabolic process^biological_process;GO:0042538^hyperosmotic salinity response^biological_process;GO:0006970^response to osmotic st…	COG3670|KOG1285^9-cis-epoxycarotenoid dioxygenase^Q	PF03055.14^Retinal pigment epithelial membrane protein
Carotenoid biosynthesis	Ccam07g01169	8.64788	10.5789	9.57667	7.17938	4.99319	6.2825	3.43726	9-cis-epoxycarotenoid dioxygenase	2.89619e-08	3.8921e-07	AAK00632.1^9-cis-epoxycarotenoid dioxygenase^85.88%	O24023.2^RecName: Full=9-cis-epoxycarotenoid dioxygenase NCED1, chloroplastic; Short=LeNCED1; Short=SlNCED1; AltName: Full=Nine-cis-epoxycarotenoid dioxygenase 1; Flags: Precursor^63.81%	K09840|NCED|http://www.genome.jp/dbget-bin/www_bget?ko:K09840	GO:0045549^9-cis-epoxycarotenoid dioxygenase activity^molecular_function;GO:0010436^carotenoid dioxygenase activity^molecular_function;GO:0046872^metal ion binding^molecular_function;GO:0009688^abscisic acid biosynthetic process^biological_process;GO:0009738^abscisic acid-activated signaling pathway^biological_process;GO:0048653^anther development^biological_process;GO:1901812^beta-carotene biosy…	COG3670|KOG1285^9-cis-epoxycarotenoid dioxygenase 1^Q	PF03055.14^Retinal pigment epithelial membrane protein
Carotenoid biosynthesis	Ccam10g01463	11.7952	10.9107	11.2289	10.2835	10.1219	10.4687	1.04469	GTP-binding protein BRASSINAZOLE INSENSITIVE PALE GREEN 2, chloroplastic	0.000256485	0.00143683	RWR94009.1^GTP-binding protein BRASSINAZOLE INSENSITIVE PALE GREEN 2, chloroplastic^98.85%	Q8W4I6.1^RecName: Full=GTP-binding protein BRASSINAZOLE INSENSITIVE PALE GREEN 2, chloroplastic; Short=Protein BRZ-INSENSITIVE-PALE GREEN 2; Flags: Precursor^64.02%	--	GO:0005525^GTP binding^molecular_function;GO:0016787^hydrolase activity^molecular_function;GO:0019843^rRNA binding^molecular_function;GO:0009742^brassinosteroid mediated signaling pathway^biological_process;GO:0009658^chloroplast organization^biological_process;GO:1901259^chloroplast rRNA processing^biological_process;GO:0032502^developmental process^biological_process;GO:1904143^positive regulat…	COG1161|KOG1249^GTP binding^S	PF01926.22^50S ribosome-binding GTPase
Carotenoid biosynthesis	Ccam05g02874	6.02278	1.67958	1.45423	7.37879	9.78391	5.46808	-4.32744	9-cis-epoxycarotenoid dioxygenase	0.011571	0.03654	RWR85859.1^9-cis-epoxycarotenoid dioxygenase^98.03%	O24023.2^RecName: Full=9-cis-epoxycarotenoid dioxygenase NCED1, chloroplastic; Short=LeNCED1; Short=SlNCED1; AltName: Full=Nine-cis-epoxycarotenoid dioxygenase 1; Flags: Precursor^66.84%	K09840|NCED|http://www.genome.jp/dbget-bin/www_bget?ko:K09840	GO:0045549^9-cis-epoxycarotenoid dioxygenase activity^molecular_function;GO:0010436^carotenoid dioxygenase activity^molecular_function;GO:0046872^metal ion binding^molecular_function;GO:0009688^abscisic acid biosynthetic process^biological_process;GO:0009738^abscisic acid-activated signaling pathway^biological_process;GO:0048653^anther development^biological_process;GO:1901812^beta-carotene biosy…	COG3670|KOG1285^9-cis-epoxy-carotenoid dioxygenase^Q	PF03055.14^Retinal pigment epithelial membrane protein
Carotenoid biosynthesis	Ccam09g01915	11.0123	10.8357	10.9557	12.3901	12.5573	12.3299	-1.50092	phytoene synthase 2, chloroplastic	8.64366e-18	4.30612e-16	RWR92901.1^phytoene synthase 2, chloroplastic^97.94%	P37272.1^RecName: Full=Bifunctional 15-cis-phytoene synthase, chromoplastic; AltName: Full=Geranylgeranyl pyrophosphate geranylgeranyltransferase; AltName: Full=Phytoene synthase; Flags: Precursor^72.79%	K02291|crtB|http://www.genome.jp/dbget-bin/www_bget?ko:K02291	GO:0004310^farnesyl-diphosphate farnesyltransferase activity^molecular_function;GO:0016767^geranylgeranyl-diphosphate geranylgeranyltransferase activity^molecular_function;GO:0051996^squalene synthase activity^molecular_function;GO:0016117^carotenoid biosynthetic process^biological_process;GO:0006696^ergosterol biosynthetic process^biological_process;GO:0009575^chromoplast stroma^cellular_compone…	COG1562|KOG1459^Phytoene synthase^I	PF00494.18^Squalene/phytoene synthase
Carotenoid biosynthesis	Ccam01g00011	10.1514	10.2982	10.6262	12.1596	12.3383	11.7561	-1.71786	ubiquinol oxidase 4, chloroplastic/chromoplastic isoform X1	1.39628e-11	3.19112e-10	RWR71825.1^ubiquinol oxidase 4, chloroplastic/chromoplastic isoform X1^99.46%	Q56X52.2^RecName: Full=Ubiquinol oxidase 4, chloroplastic/chromoplastic; AltName: Full=Alternative oxidase 4; AltName: Full=Plastid terminal oxidase; AltName: Full=Protein IMMUTANS; Flags: Precursor^77.74%	K17893|AOX1, AOX2|http://www.genome.jp/dbget-bin/www_bget?ko:K17893	GO:0009916^alternative oxidase activity^molecular_function;GO:0046872^metal ion binding^molecular_function;GO:0102721^ubiquinol:oxygen oxidoreductase activity^molecular_function;GO:0016117^carotenoid biosynthetic process^biological_process;GO:0009657^plastid organization^biological_process;GO:0009535^chloroplast thylakoid membrane^cellular_component;GO:0046862^chromoplast membrane^cellular_compon…	--	PF01786.16^Alternative oxidase
Carotenoid biosynthesis	Ccam05g02061	7.01165	7.08113	7.34335	4.06655	4.60124	4.09959	2.96011	Lycopene cyclase-type	8.80157e-11	1.79377e-09	RWR85217.1^Lycopene cyclase-type^98.78%	Q9SEA0.1^RecName: Full=Capsanthin/capsorubin synthase, chromoplastic; Flags: Precursor^69.6%	K14593|CCS1|http://www.genome.jp/dbget-bin/www_bget?ko:K14593	GO:0052727^capsanthin synthase activity^molecular_function;GO:0052728^capsorubin synthase activity^molecular_function;GO:0016705^oxidoreductase activity, acting on paired donors, with incorporation or reduction of molecular oxygen^molecular_function;GO:0016117^carotenoid biosynthetic process^biological_process;GO:0009509^chromoplast^cellular_component	--	PF05834.11^Lycopene cyclase protein
Carotenoid biosynthesis	Ccam10g01245	9.13228	8.83809	8.96947	10.1724	10.388	10.0322	-1.25143	PREDICTED: carotene epsilon-monooxygenase, chloroplastic isoform X1	3.63834e-08	4.83674e-07	XP_010241651.1^PREDICTED: carotene epsilon-monooxygenase, chloroplastic isoform X1^81.46%	Q6TBX7.1^RecName: Full=Carotene epsilon-monooxygenase, chloroplastic; AltName: Full=Cytochrome P450 97C1; AltName: Full=Protein LUTEIN DEFICIENT 1; Flags: Precursor^75.32%	K09837|LUT1, CYP97C1|http://www.genome.jp/dbget-bin/www_bget?ko:K09837	GO:0020037^heme binding^molecular_function;GO:0005506^iron ion binding^molecular_function;GO:0009974^zeinoxanthin epsilon hydroxylase activity^molecular_function;GO:0016117^carotenoid biosynthetic process^biological_process;GO:0009507^chloroplast^cellular_component;GO:0009941^chloroplast envelope^cellular_component	COG2124|KOG0157^cytochrome P450^Q	PF00067.21^Cytochrome P450
Carotenoid biosynthesis	Ccam07g01394	9.49428	8.13636	8.67307	6.534	4.86509	6.20885	2.83206	UDP-glycosyltransferase 92A1-like protein	1.6082e-07	1.90665e-06	RWR88992.1^UDP-glycosyltransferase 92A1-like protein^97.64%	Q6WFW1.1^RecName: Full=Crocetin glucosyltransferase 3^50.22%	--	GO:0016758^transferase activity, transferring hexosyl groups^molecular_function;GO:0016117^carotenoid biosynthetic process^biological_process	COG1819|KOG1192^UDP-glycosyltransferase 92A1-like^CG	PF00201.17^UDP-glucoronosyl and UDP-glucosyl transferase
Carotenoid biosynthesis	Ccam11g01837	8.00605	8.20799	8.60861	5.50467	6.84795	6.27048	2.02323	geranylgeranyl diphosphate synthase 3	7.80066e-06	6.4682e-05	RWR95691.1^geranylgeranyl diphosphate synthase 3^98.43%	Q42698.1^RecName: Full=Geranylgeranyl pyrophosphate synthase, chloroplastic; Short=GGPP synthase; Short=GGPS; AltName: Full=(2E,6E)-farnesyl diphosphate synthase; AltName: Full=Dimethylallyltranstransferase; AltName: Full=Farnesyl diphosphate synthase; AltName: Full=Farnesyltranstransferase; AltName: Full=Geranyltranstransferase; Flags: Precursor^70.1%	K13789|GGPS|http://www.genome.jp/dbget-bin/www_bget?ko:K13789	GO:0004161^dimethylallyltranstransferase activity^molecular_function;GO:0004311^farnesyltranstransferase activity^molecular_function;GO:0004337^geranyltranstransferase activity^molecular_function;GO:0046872^metal ion binding^molecular_function;GO:0016117^carotenoid biosynthetic process^biological_process;GO:0045337^farnesyl diphosphate biosynthetic process^biological_process;GO:0033384^geranyl di…	COG0142|KOG0776^geranylgeranyl pyrophosphate synthase^H	PF00348.16^Polyprenyl synthetase
Carotenoid biosynthesis	Ccam06g01297	10.9784	12.3213	11.5835	13.6501	12.7635	13.591	-1.64809	putative carotenoid cleavage dioxygenase 4, chloroplastic	2.74353e-05	0.000197823	RWR87233.1^putative carotenoid cleavage dioxygenase 4, chloroplastic^98.47%	Q6YVJ0.1^RecName: Full=9-cis-epoxycarotenoid dioxygenase NCED1, chloroplastic; Short=OsNCED1; Flags: Precursor^67.94%	K09840|NCED|http://www.genome.jp/dbget-bin/www_bget?ko:K09840	GO:0045549^9-cis-epoxycarotenoid dioxygenase activity^molecular_function;GO:0010436^carotenoid dioxygenase activity^molecular_function;GO:0046872^metal ion binding^molecular_function;GO:0009688^abscisic acid biosynthetic process^biological_process;GO:0016121^carotene catabolic process^biological_process;GO:0009507^chloroplast^cellular_component;GO:0009570^chloroplast stroma^cellular_component	COG3670|KOG1285^carotenoid cleavage dioxygenase 4^Q	PF03055.14^Retinal pigment epithelial membrane protein
Carotenoid biosynthesis	Ccam07g01393	7.59288	6.06826	6.84519	3.26211	4.86509	4.25405	2.659	UDP-glycosyltransferase 92A1-like protein	6.53605e-05	0.000431526	RWR88992.1^UDP-glycosyltransferase 92A1-like protein^99.58%	Q6WFW1.1^RecName: Full=Crocetin glucosyltransferase 3^48.88%	--	GO:0016758^transferase activity, transferring hexosyl groups^molecular_function;GO:0016117^carotenoid biosynthetic process^biological_process	COG1819|KOG1192^UDP-glycosyltransferase 92A1-like^CG	PF00201.17^UDP-glucoronosyl and UDP-glucosyl transferase
Carotenoid biosynthesis	Ccam04g00437	10.4933	9.56577	10.501	8.81846	7.99645	9.09958	1.53239	phytoene synthase 2, chloroplastic-like protein	0.000115006	0.000710431	RWR81920.1^phytoene synthase 2, chloroplastic-like protein^99.5%	Q9SSU8.1^RecName: Full=Phytoene synthase, chloroplastic; Flags: Precursor^76.65%	K02291|crtB|http://www.genome.jp/dbget-bin/www_bget?ko:K02291	GO:0004310^farnesyl-diphosphate farnesyltransferase activity^molecular_function;GO:0016767^geranylgeranyl-diphosphate geranylgeranyltransferase activity^molecular_function;GO:0046905^phytoene synthase activity^molecular_function;GO:0051996^squalene synthase activity^molecular_function;GO:0016117^carotenoid biosynthetic process^biological_process;GO:0006696^ergosterol biosynthetic process^biologic…	COG1562|KOG1459^Phytoene synthase^I	PF00494.18^Squalene/phytoene synthase
Carotenoid biosynthesis	Ccam08g00658	11.1909	11.1439	11.2856	9.98329	8.81098	10.5592	1.258	hypothetical protein CKAN_01942900	0.00249615	0.0102014	RWR90338.1^hypothetical protein CKAN_01942900^98.96%	Q2VEX9.1^RecName: Full=Prolycopene isomerase, chloroplastic; Short=CrtISO; AltName: Full=Carotenoid isomerase; Flags: Precursor^31.26%	--	GO:0046608^carotenoid isomerase activity^molecular_function;GO:0016491^oxidoreductase activity^molecular_function;GO:0016117^carotenoid biosynthetic process^biological_process;GO:0031969^chloroplast membrane^cellular_component	COG1233|KOG4254^Flavin containing amine oxidoreductase^H	PF01593.23^Flavin containing amine oxidoreductase
