# Supplementary material for: Transcriptomic Profiling Reveals Key Genes Underlying Cold Stress Responses in Camphora
Source: Life (Basel). 2025 Feb 19;15(2):319. doi: 10.3390/life15020319 (PMC11857532; doi:10.3390/life15020319)
Supplement: Supplementary file 1 [file life-15-00319-s001.zip › Supplementary Material/Table S3.xlsx]

## Sheet: gene_differ_express_filter
Table S3. Diffrential statistics of 6123 genes identified in comapriosn of C. parthenoxylon and C. officinarum
gene_id	baseMean	log2FoldChange	lfcSE	stat	pvalue	padj	gene_name	Nr	Swiss-Prot	KEGG	gene_ontology_blast	eggNOG	Pfam	CAZy	Signal	tmhmm
Ccam04g00178	20639.8	-13.0801	0.416967	-31.3697	5.24638e-216	1.29376e-211	Ccam04g00178	RWR81692.1^ankyrin repeat-containing protein ITN1-like protein^89.84%	Q9C7A2.1^RecName: Full=Ankyrin repeat-containing protein ITN1; AltName: Full=Protein INCREASED TOLERANCE TO NACL^75.23%	--	GO:0034613^cellular protein localization^biological_process;GO:0009651^response to salt stress^biological_process;GO:0016021^integral component of membrane^cellular_component;GO:0016020^membrane^cellular_component;GO:0005634^nucleus^cellular_component;GO:0005886^plasma membrane^cellular_component	COG0666|KOG0504^Ankyrin repeat-containing protein^S	PF12796.6^Ankyrin repeats (3 copies)	--	--	i401-423o443-465i485-502o512-534i
Ccam03g01028	6166.13	-3.08003	0.19772	-15.5778	1.03107e-54	6.69112e-52	Ccam03g01028	RWR79265.1^aconitate hydratase, cytoplasmic^93.94%	Q42560.2^RecName: Full=Aconitate hydratase 1; Short=Aconitase 1; AltName: Full=Citrate hydro-lyase 1^89.29%	K01681|ACO, acnA|http://www.genome.jp/dbget-bin/www_bget?ko:K01681	GO:0051539^4 iron, 4 sulfur cluster binding^molecular_function;GO:0003994^aconitate hydratase activity^molecular_function;GO:0005507^copper ion binding^molecular_function;GO:0048027^mRNA 5'-UTR binding^molecular_function;GO:0006101^citrate metabolic process^biological_process;GO:0006102^isocitrate metabolic process^biological_process;GO:1990641^response to iron ion starvation^biological_process;G…	COG1048|KOG0452^Aconitate hydratase^AJ	PF00330.19^Aconitase family (aconitate hydratase)	--	--	--
Ccam10g00046	9761.17	7.39061	0.625918	11.8076	3.56459e-32	7.08893e-30	Ccam10g00046	RWR93145.1^early light-induced protein 1, chloroplastic-like protein^95.91%	P93735.1^RecName: Full=Early light-induced protein 1, chloroplastic; Flags: Precursor^57.74%	--	GO:0071483^cellular response to blue light^biological_process;GO:0071490^cellular response to far red light^biological_process;GO:0034605^cellular response to heat^biological_process;GO:0071486^cellular response to high light intensity^biological_process;GO:0071491^cellular response to red light^biological_process;GO:0071492^cellular response to UV-A^biological_process;GO:0010117^photoprotection^…	--	PF00504.20^Chlorophyll A-B binding protein	--	--	o106-128i149-168o
Ccam01g04162	335.319	9.65233	0.823023	11.7279	9.17121e-32	1.76689e-29	Ccam01g04162	RWR75116.1^annexin D5^98.9%	Q9C9X3.2^RecName: Full=Annexin D5; AltName: Full=AnnAt5^40.24%	--	GO:0051015^actin filament binding^molecular_function;GO:0005509^calcium ion binding^molecular_function;GO:0005544^calcium-dependent phospholipid binding^molecular_function;GO:0005543^phospholipid binding^molecular_function;GO:0009555^pollen development^biological_process;GO:0009846^pollen germination^biological_process;GO:0009860^pollen tube growth^biological_process;GO:0009409^response to cold^b…	KOG0819^annexin D5-like^U	PF00191.19^Annexin	--	--	--
Ccam01g00567	4984.79	3.78488	0.336722	11.2404	2.58302e-29	4.0711e-27	Ccam01g00567	RWR72324.1^chlorophyllide a oxygenase, chloroplastic-like protein isoform X1^99.63%	Q8S7E1.1^RecName: Full=Chlorophyllide a oxygenase, chloroplastic; Short=Chlorophyll a oxygenase; AltName: Full=Chlorophyll b synthase; Flags: Precursor^77.61%	K13600|CAO|http://www.genome.jp/dbget-bin/www_bget?ko:K13600	GO:0051537^2 iron, 2 sulfur cluster binding^molecular_function;GO:0010277^chlorophyllide a oxygenase [overall] activity^molecular_function;GO:0005506^iron ion binding^molecular_function;GO:0015995^chlorophyll biosynthetic process^biological_process;GO:0031969^chloroplast membrane^cellular_component;GO:0009535^chloroplast thylakoid membrane^cellular_component	COG4638^chlorophyllide a oxygenase^H	PF00355.25^Rieske [2Fe-2S] domain	--	--	--
Ccam11g01321	1433.58	-7.33888	0.675713	-10.8609	1.76905e-27	2.39697e-25	Ccam11g01321	RWR95275.1^caffeoylshikimate esterase^99.11%	Q9C942.1^RecName: Full=Caffeoylshikimate esterase; AltName: Full=Lysophospholipase 2; Short=LysoPL2^38.36%	--	GO:0003846^2-acylglycerol O-acyltransferase activity^molecular_function;GO:0090430^caffeoyl-CoA: alcohol caffeoyl transferase activity^molecular_function;GO:0016787^hydrolase activity^molecular_function;GO:0004622^lysophospholipase activity^molecular_function;GO:0009809^lignin biosynthetic process^biological_process;GO:0046686^response to cadmium ion^biological_process;GO:0042542^response to hydr…	COG2267|KOG1455^Esterase lipase thioesterase family protein^I	PF12146.7^Serine aminopeptidase, S33	CE7	--	--
Ccam04g01261	1432.28	3.06589	0.291511	10.5172	7.19568e-26	8.57225e-24	Ccam04g01261	RWR82599.1^protein ECERIFERUM 3^97.93%	Q69PA8.1^RecName: Full=Very-long-chain aldehyde decarbonylase GL1-1; AltName: Full=Protein GLOSSY 1-1 >A2Z1F5.1 RecName: Full=Very-long-chain aldehyde decarbonylase GL1-1; AltName: Full=Protein GLOSSY 1-1^67.48%	--	GO:1990465^aldehyde oxygenase (deformylating) activity^molecular_function;GO:0005506^iron ion binding^molecular_function;GO:0009924^octadecanal decarbonylase activity^molecular_function;GO:0000170^sphingosine hydroxylase activity^molecular_function;GO:0008610^lipid biosynthetic process^biological_process;GO:0009409^response to cold^biological_process;GO:0009651^response to salt stress^biological_…	--	PF12076.7^WAX2 C-terminal domain	--	SignalP-TM	o15-34i41-60o95-117i124-141o178-209i322-341o
Ccam12g00136	1699.07	-4.71094	0.454761	-10.3592	3.80294e-25	4.26275e-23	Ccam12g00136	RWR96143.1^Chlorophyll A-B binding protein^100.0%	P12333.1^RecName: Full=Chlorophyll a-b binding protein, chloroplastic; AltName: Full=LHCII type I CAB; Short=LHCP; Flags: Precursor^92.05%	K08912|LHCB1|http://www.genome.jp/dbget-bin/www_bget?ko:K08912	GO:0016168^chlorophyll binding^molecular_function;GO:0046872^metal ion binding^molecular_function;GO:0009765^photosynthesis, light harvesting^biological_process;GO:0018298^protein-chromophore linkage^biological_process;GO:0009535^chloroplast thylakoid membrane^cellular_component;GO:0016021^integral component of membrane^cellular_component;GO:0009522^photosystem I^cellular_component;GO:0009523^pho…	--	PF00504.20^Chlorophyll A-B binding protein	--	--	--
Ccam09g00597	473.172	2.57368	0.265679	9.68715	3.41928e-22	2.77366e-20	Ccam09g00597	RWR92024.1^NADP-linked oxidoreductase superfamily protein^93.94%	Q0PGJ6.1^RecName: Full=NADPH-dependent aldo-keto reductase, chloroplastic; Short=AtChlAKR; AltName: Full=Aldo-keto reductase family 4 member C9^76.51%	--	GO:0008106^alcohol dehydrogenase (NADP+) activity^molecular_function;GO:0004032^alditol:NADP+ 1-oxidoreductase activity^molecular_function;GO:0004033^aldo-keto reductase (NADP) activity^molecular_function;GO:0070401^NADP+ binding^molecular_function;GO:0016491^oxidoreductase activity^molecular_function;GO:0016229^steroid dehydrogenase activity^molecular_function;GO:0055114^oxidation-reduction proc…	COG0656|KOG1577^reductase family^C	PF00248.20^Aldo/keto reductase family	--	--	--
Ccam01g03535	574.418	-8.65951	0.897547	-9.64798	5.01346e-22	3.96257e-20	Ccam01g03535	RWR74508.1^putative WRKY transcription factor 75^99.45%	Q9FYA2.1^RecName: Full=Probable WRKY transcription factor 75; AltName: Full=WRKY DNA-binding protein 75^75.0%	--	GO:0003700^DNA-binding transcription factor activity^molecular_function;GO:0000978^RNA polymerase II proximal promoter sequence-specific DNA binding^molecular_function;GO:0044212^transcription regulatory region DNA binding^molecular_function;GO:0010055^atrichoblast differentiation^biological_process;GO:0048527^lateral root development^biological_process;GO:0000122^negative regulation of transcrip…	--	PF03106.14^WRKY DNA -binding domain	--	--	--
new_gene100	6978.85	-3.65072	0.391591	-9.32279	1.13325e-20	7.76275e-19	--	RWR78880.1^receptor-like protein 12^62.65%	O49325.2^RecName: Full=Receptor like protein 28; Short=AtRLP28; Flags: Precursor^40.86%	--	GO:0010555^response to mannitol^biological_process;GO:0009651^response to salt stress^biological_process;GO:0016021^integral component of membrane^cellular_component;GO:0005886^plasma membrane^cellular_component	COG4886|KOG0619^LRR receptor-like serine threonine-protein kinase^T	PF13855.5^Leucine rich repeat	--	--	o685-707i
Ccam03g02391	207.54	-6.06333	0.669452	-9.05716	1.33892e-19	8.11245e-18	Ccam03g02391	RWR80176.1^protein SPIRRIG-like protein isoform X1^98.12%	F4HZB2.1^RecName: Full=Protein SPIRRIG; AltName: Full=BEACH domain-containing protein A1; AltName: Full=BEACH-domain homolog A1^65.23%	--	GO:0071472^cellular response to salt stress^biological_process;GO:0033962^cytoplasmic mRNA processing body assembly^biological_process;GO:0080001^mucilage extrusion from seed coat^biological_process;GO:0009825^multidimensional cell growth^biological_process;GO:1904580^regulation of intracellular mRNA localization^biological_process;GO:1903335^regulation of vacuolar transport^biological_process;GO…	KOG1786|KOG1788^BEACH domain-containing protein lvsA-like^TU	PF02138.17^Beige/BEACH domain	--	--	--
Ccam04g01460	559.15	-4.11209	0.462748	-8.88624	6.32123e-19	3.58348e-17	Ccam04g01460	RWR82764.1^putative GATA transcription factor 22^97.22%	Q9SZI6.1^RecName: Full=Putative GATA transcription factor 22; AltName: Full=Protein CYTOKININ-RESPONSIVE GATA FACTOR 1; AltName: Full=Protein GNC-LIKE; Short=AtGNL^46.88%	--	GO:0003700^DNA-binding transcription factor activity^molecular_function;GO:0043565^sequence-specific DNA binding^molecular_function;GO:0044212^transcription regulatory region DNA binding^molecular_function;GO:0008270^zinc ion binding^molecular_function;GO:0010151^chloroplast elongation^biological_process;GO:0009658^chloroplast organization^biological_process;GO:0007623^circadian rhythm^biological…	COG5641|KOG1601^Transcription factor^K	PF00320.26^GATA zinc finger	--	--	--
Ccam02g00693	1976.73	2.82056	0.318678	8.85082	8.6881e-19	4.82542e-17	Ccam02g00693	RWR83356.1^6-phosphogluconate dehydrogenase^93.26%	Q9FWA3.1^RecName: Full=6-phosphogluconate dehydrogenase, decarboxylating 2^82.38%	K00033|PGD, gnd, gntZ|http://www.genome.jp/dbget-bin/www_bget?ko:K00033	GO:0050661^NADP binding^molecular_function;GO:0004616^phosphogluconate dehydrogenase (decarboxylating) activity^molecular_function;GO:0019521^D-gluconate metabolic process^biological_process;GO:0080173^male-female gamete recognition during double fertilization forming a zygote and endosperm^biological_process;GO:0006098^pentose-phosphate shunt^biological_process;GO:0009651^response to salt stress…	COG0362|KOG2653^Catalyzes the oxidative decarboxylation of 6- phosphogluconate to ribulose 5-phosphate and CO(2), with concomitant reduction of NADP to NADPH (By similarity)^G	PF00393.18^6-phosphogluconate dehydrogenase, C-terminal domain	--	--	--
Ccam03g00259	203.67	3.217	0.369066	8.71659	2.867e-18	1.51069e-16	Ccam03g00259	RWR78565.1^Aldo/keto reductase^98.9%	Q0PGJ6.1^RecName: Full=NADPH-dependent aldo-keto reductase, chloroplastic; Short=AtChlAKR; AltName: Full=Aldo-keto reductase family 4 member C9^41.12%	--	GO:0008106^alcohol dehydrogenase (NADP+) activity^molecular_function;GO:0004032^alditol:NADP+ 1-oxidoreductase activity^molecular_function;GO:0004033^aldo-keto reductase (NADP) activity^molecular_function;GO:0070401^NADP+ binding^molecular_function;GO:0016491^oxidoreductase activity^molecular_function;GO:0016229^steroid dehydrogenase activity^molecular_function;GO:0055114^oxidation-reduction proc…	COG0656|KOG1577^Aldo/keto reductase family^S	PF00248.20^Aldo/keto reductase family	--	--	--
Ccam09g01738	1770.95	-2.8845	0.336479	-8.57258	1.0119e-17	5.01073e-16	Ccam09g01738	RWR92754.1^heme peroxidase^98.95%	Q42593.2^RecName: Full=L-ascorbate peroxidase T, chloroplastic; AltName: Full=Thylakoid-bound ascorbate peroxidase; Short=AtAPx06; Short=tAPX; Flags: Precursor^82.82%	K00434|E1.11.1.11|http://www.genome.jp/dbget-bin/www_bget?ko:K00434	GO:0020037^heme binding^molecular_function;GO:0016688^L-ascorbate peroxidase activity^molecular_function;GO:0046872^metal ion binding^molecular_function;GO:0004601^peroxidase activity^molecular_function;GO:0034599^cellular response to oxidative stress^biological_process;GO:0010019^chloroplast-nucleus signaling pathway^biological_process;GO:0009631^cold acclimation^biological_process;GO:0042744^hy…	COG0376^L-ascorbate peroxidase^P	PF00141.22^Peroxidase	AA2	--	--
Ccam01g04154	146.608	11.3502	1.34282	8.4525	2.85122e-17	1.31866e-15	Ccam01g04154	RWR75116.1^annexin D5^98.9%	Q9C9X3.2^RecName: Full=Annexin D5; AltName: Full=AnnAt5^40.24%	--	GO:0051015^actin filament binding^molecular_function;GO:0005509^calcium ion binding^molecular_function;GO:0005544^calcium-dependent phospholipid binding^molecular_function;GO:0005543^phospholipid binding^molecular_function;GO:0009555^pollen development^biological_process;GO:0009846^pollen germination^biological_process;GO:0009860^pollen tube growth^biological_process;GO:0009409^response to cold^b…	KOG0819^annexin D5-like^U	PF00191.19^Annexin	--	--	--
Ccam11g01671	4366.13	-2.17534	0.259393	-8.38625	5.0188e-17	2.27089e-15	Ccam11g01671	RWR95550.1^L-ascorbate peroxidase, cytosolic isoform X1^99.6%	P48534.2^RecName: Full=L-ascorbate peroxidase, cytosolic; Short=AP; AltName: Full=PsAPx01^86.8%	K00434|E1.11.1.11|http://www.genome.jp/dbget-bin/www_bget?ko:K00434	GO:0020037^heme binding^molecular_function;GO:0016688^L-ascorbate peroxidase activity^molecular_function;GO:0046872^metal ion binding^molecular_function;GO:0042744^hydrogen peroxide catabolic process^biological_process;GO:0006979^response to oxidative stress^biological_process;GO:0005737^cytoplasm^cellular_component	COG0376^ascorbate peroxidase^P	PF00141.22^Peroxidase	AA2	--	--
Ccam01g03143	1351.67	-5.27184	0.635365	-8.29733	1.06476e-16	4.63085e-15	Ccam01g03143	RWR73548.1^LRR receptor-like serine/threonine-protein kinase GSO1 isoform X3^90.76%	Q8GWH3.1^RecName: Full=Protein OS-9 homolog; Short=AtOS9; AltName: Full=Protein EMS-MUTAGENIZED BRI1 SUPPRESSOR 6; Flags: Precursor^66.67%	--	GO:0030246^carbohydrate binding^molecular_function;GO:0036503^ERAD pathway^biological_process;GO:0009651^response to salt stress^biological_process;GO:0030970^retrograde protein transport, ER to cytosol^biological_process;GO:0030433^ubiquitin-dependent ERAD pathway^biological_process;GO:0005783^endoplasmic reticulum^cellular_component;GO:0005788^endoplasmic reticulum lumen^cellular_component	COG4886|KOG0619^leucine rich repeat^T	PF13855.5^Leucine rich repeat	--	--	o329-351i
Ccam06g01665	1688.47	2.10533	0.26574	7.92252	2.32739e-15	8.72241e-14	Ccam06g01665	RWR87524.1^6-4DNA photolyase^94.63%	Q9FFZ1.1^RecName: Full=Pheophytinase, chloroplastic; AltName: Full=Pheophytin pheophorbide hydrolase; AltName: Full=Protein CO-REGULATED WITH NYE1; Flags: Precursor^29.94%	--	GO:0080124^pheophytinase activity^molecular_function;GO:0015996^chlorophyll catabolic process^biological_process;GO:0009507^chloroplast^cellular_component;GO:0009570^chloroplast stroma^cellular_component;GO:0009535^chloroplast thylakoid membrane^cellular_component	COG0596|KOG0133|KOG1454^DNA photolyase^LT	PF00875.17^DNA photolyase	CE7	--	--
Ccam01g02225	87.5993	6.16384	0.781605	7.88613	3.11702e-15	1.15068e-13	Ccam01g02225	XP_010261979.1^PREDICTED: 6-phosphogluconate dehydrogenase, decarboxylating 1, chloroplastic^54.55%	Q9FWA3.1^RecName: Full=6-phosphogluconate dehydrogenase, decarboxylating 2^43.64%	--	GO:0050661^NADP binding^molecular_function;GO:0004616^phosphogluconate dehydrogenase (decarboxylating) activity^molecular_function;GO:0019521^D-gluconate metabolic process^biological_process;GO:0080173^male-female gamete recognition during double fertilization forming a zygote and endosperm^biological_process;GO:0006098^pentose-phosphate shunt^biological_process;GO:0009651^response to salt stress…	--	--	--	--	i5-22o
Ccam09g01269	3483.6	-2.18189	0.277259	-7.86949	3.5608e-15	1.30475e-13	Ccam09g01269	RWR92378.1^aconitate hydratase, cytoplasmic-like protein^99.7%	Q42560.2^RecName: Full=Aconitate hydratase 1; Short=Aconitase 1; AltName: Full=Citrate hydro-lyase 1^88.95%	K01681|ACO, acnA|http://www.genome.jp/dbget-bin/www_bget?ko:K01681	GO:0051539^4 iron, 4 sulfur cluster binding^molecular_function;GO:0003994^aconitate hydratase activity^molecular_function;GO:0005507^copper ion binding^molecular_function;GO:0048027^mRNA 5'-UTR binding^molecular_function;GO:0006101^citrate metabolic process^biological_process;GO:0006102^isocitrate metabolic process^biological_process;GO:1990641^response to iron ion starvation^biological_process;G…	COG1048|KOG0452^Aconitate hydratase^AJ	PF00330.19^Aconitase family (aconitate hydratase)	--	--	--
Ccam04g03239	90.3189	8.722	1.12437	7.75721	8.68187e-15	3.00695e-13	Ccam04g03239	RWR97613.1^protein ECERIFERUM 1-like protein isoform X1^98.54%	B8BHF1.1^RecName: Full=Very-long-chain aldehyde decarbonylase GL1-5; AltName: Full=Protein ECERIFERUM 1; Short=Os-CER1; AltName: Full=Protein GLOSSY 1-5^62.36%	K15404|K15404, CER1|http://www.genome.jp/dbget-bin/www_bget?ko:K15404	GO:1990465^aldehyde oxygenase (deformylating) activity^molecular_function;GO:0005506^iron ion binding^molecular_function;GO:0009924^octadecanal decarbonylase activity^molecular_function;GO:0016491^oxidoreductase activity^molecular_function;GO:0048658^anther wall tapetum development^biological_process;GO:0042335^cuticle development^biological_process;GO:0010143^cutin biosynthetic process^biologica…	--	PF12076.7^WAX2 C-terminal domain	--	--	--
Ccam01g02984	1467.46	-5.08101	0.657326	-7.72983	1.07692e-14	3.67825e-13	Ccam01g02984	RWR74037.1^receptor-like protein kinase HAIKU2^97.36%	F4I2N7.1^RecName: Full=Receptor-like protein kinase 7; Flags: Precursor^60.91%	--	GO:0005524^ATP binding^molecular_function;GO:0042802^identical protein binding^molecular_function;GO:0001653^peptide receptor activity^molecular_function;GO:0004672^protein kinase activity^molecular_function;GO:0004674^protein serine/threonine kinase activity^molecular_function;GO:0045087^innate immune response^biological_process;GO:0046777^protein autophosphorylation^biological_process;GO:000697…	COG4886^receptor-like protein kinase^T	PF00069.24^Protein kinase domain	--	SignalP-TM	i13-30o610-632i
Ccam01g00439	1827.09	1.49715	0.198227	7.55267	4.26415e-14	1.33244e-12	Ccam01g00439	RWR72213.1^Protein kinase domain-containing protein^97.36%	Q9CAD5.1^RecName: Full=Mitogen-activated protein kinase kinase kinase YODA; AltName: Full=YODA MAPKK kinase^56.5%	--	GO:0005524^ATP binding^molecular_function;GO:0004709^MAP kinase kinase kinase activity^molecular_function;GO:0004674^protein serine/threonine kinase activity^molecular_function;GO:0032147^activation of protein kinase activity^biological_process;GO:0010229^inflorescence development^biological_process;GO:0040008^regulation of growth^biological_process;GO:0023014^signal transduction by protein phosp…	KOG0198^STE_MEKK_ste11_MAP3K.10 - STE kinases include homologs to sterile 7, sterile 11 and sterile 20 from yeast, expressed^T	PF00069.24^Protein kinase domain	--	--	--
Ccam03g02410	66.7659	10.0792	1.34832	7.47537	7.69846e-14	2.34086e-12	Ccam03g02410	RWR85974.1^ascorbate peroxidase^73.53%	Q6ZJJ1.1^RecName: Full=Probable L-ascorbate peroxidase 4, peroxisomal; AltName: Full=OsAPx4^71.91%	K00434|E1.11.1.11|http://www.genome.jp/dbget-bin/www_bget?ko:K00434	GO:0020037^heme binding^molecular_function;GO:0016688^L-ascorbate peroxidase activity^molecular_function;GO:0046872^metal ion binding^molecular_function;GO:0004601^peroxidase activity^molecular_function;GO:0034599^cellular response to oxidative stress^biological_process;GO:0042744^hydrogen peroxide catabolic process^biological_process;GO:0000302^response to reactive oxygen species^biological_proc…	COG0376^L-ascorbate peroxidase activity^P	PF00141.22^Peroxidase	AA2	--	--
Ccam08g00969	82056.7	-1.76044	0.236267	-7.45109	9.25718e-14	2.79757e-12	Ccam08g00969	RWR90585.1^putative catalase^98.73%	Q9AXH0.1^RecName: Full=Catalase^80.89%	K03781|katE, CAT, catB, srpA|http://www.genome.jp/dbget-bin/www_bget?ko:K03781	GO:0004096^catalase activity^molecular_function;GO:0020037^heme binding^molecular_function;GO:0046872^metal ion binding^molecular_function;GO:0042744^hydrogen peroxide catabolic process^biological_process;GO:0006979^response to oxidative stress^biological_process;GO:0005777^peroxisome^cellular_component	COG0753|KOG0047^Occurs in almost all aerobically respiring organisms and serves to protect cells from the toxic effects of hydrogen peroxide (By similarity)^P	PF00199.18^Catalase	--	--	--
Ccam09g00603	178.979	3.92314	0.530506	7.3951	1.41303e-13	4.15816e-12	Ccam09g00603	RWR92026.1^NADP-linked oxidoreductase superfamily protein^95.9%	Q0PGJ6.1^RecName: Full=NADPH-dependent aldo-keto reductase, chloroplastic; Short=AtChlAKR; AltName: Full=Aldo-keto reductase family 4 member C9^72.38%	--	GO:0008106^alcohol dehydrogenase (NADP+) activity^molecular_function;GO:0004032^alditol:NADP+ 1-oxidoreductase activity^molecular_function;GO:0004033^aldo-keto reductase (NADP) activity^molecular_function;GO:0070401^NADP+ binding^molecular_function;GO:0016491^oxidoreductase activity^molecular_function;GO:0016229^steroid dehydrogenase activity^molecular_function;GO:0055114^oxidation-reduction proc…	COG0656|KOG1577^reductase family^C	PF00248.20^Aldo/keto reductase family	--	--	--
Ccam11g01972	3312.68	-2.6186	0.355437	-7.36729	1.74136e-13	5.0699e-12	Ccam11g01972	RWR95804.1^protein PLANT CADMIUM RESISTANCE 2-like protein^60.49%	Q9LQU4.1^RecName: Full=Protein PLANT CADMIUM RESISTANCE 2; Short=AtPCR2^60.4%	--	GO:0006979^response to oxidative stress^biological_process;GO:0016021^integral component of membrane^cellular_component;GO:0005886^plasma membrane^cellular_component	--	PF04749.16^PLAC8 family	--	--	o99-121i
Ccam04g00809	81.7477	4.98325	0.683032	7.29578	2.96939e-13	8.42637e-12	Ccam04g00809	XP_010263959.1^PREDICTED: caffeoylshikimate esterase isoform X1^70.57%	Q9C942.1^RecName: Full=Caffeoylshikimate esterase; AltName: Full=Lysophospholipase 2; Short=LysoPL2^35.37%	K01054|MGLL|http://www.genome.jp/dbget-bin/www_bget?ko:K01054	GO:0003846^2-acylglycerol O-acyltransferase activity^molecular_function;GO:0090430^caffeoyl-CoA: alcohol caffeoyl transferase activity^molecular_function;GO:0016787^hydrolase activity^molecular_function;GO:0004622^lysophospholipase activity^molecular_function;GO:0009809^lignin biosynthetic process^biological_process;GO:0046686^response to cadmium ion^biological_process;GO:0042542^response to hydr…	COG2267|KOG1455^Alpha beta fold family protein^I	PF12146.7^Serine aminopeptidase, S33	CE1	--	--
Ccam10g01022	914.281	-2.89874	0.399569	-7.25468	4.02626e-13	1.12699e-11	Ccam10g01022	RWR93664.1^protein HYPER-SENSITIVITY-RELATED 4-like protein^92.96%	Q147F9.1^RecName: Full=AAA-ATPase At3g50940; Flags: Precursor^57.58%	--	GO:0005524^ATP binding^molecular_function;GO:0016887^ATPase activity^molecular_function;GO:0009651^response to salt stress^biological_process	COG0465|KOG0743^mitochondrial chaperone^O	PF14363.5^Domain associated at C-terminal with AAA	--	--	--
Ccam03g03151	66.682	-6.01334	0.832269	-7.22523	5.00253e-13	1.37835e-11	Ccam03g03151	RWR80760.1^putative transcriptional regulator SLK2^94.43%	Q94BP0.1^RecName: Full=Probable transcriptional regulator SLK2; Short=AtSLK2; AltName: Full=Protein SEUSS-like 2^41.36%	--	GO:0001102^RNA polymerase II activating transcription factor binding^molecular_function;GO:0030154^cell differentiation^biological_process;GO:0009793^embryo development ending in seed dormancy^biological_process;GO:0048467^gynoecium development^biological_process;GO:0007275^multicellular organism development^biological_process;GO:1901001^negative regulation of response to salt stress^biological_p…	--	PF01803.15^LIM-domain binding protein	--	--	--
Ccam09g01180	5243.8	2.24599	0.318545	7.05078	1.77915e-12	4.57974e-11	Ccam09g01180	RWR92313.1^protein NUCLEAR FUSION DEFECTIVE 4-like protein^98.73%	F4I9E1.1^RecName: Full=Protein NUCLEAR FUSION DEFECTIVE 4^30.22%	--	GO:0000741^karyogamy^biological_process;GO:0010197^polar nucleus fusion^biological_process;GO:0009651^response to salt stress^biological_process;GO:0016021^integral component of membrane^cellular_component;GO:0005739^mitochondrion^cellular_component	--	PF06813.12^Nodulin-like	--	--	o77-99i112-134o144-166i171-193o208-227i239-261o330-348i355-377o411-433i454-476o501-523i
Ccam03g00469	998.142	-3.31929	0.47321	-7.01442	2.30913e-12	5.87042e-11	Ccam03g00469	RWR78748.1^nematode resistance-like protein HSPRO2^98.55%	O04203.1^RecName: Full=Nematode resistance protein-like HSPRO2; AltName: Full=AKINbetagamma-interacting protein 2; AltName: Full=Ortholog of sugar beet HS1 PRO-1 protein 2; AltName: Full=Protein Hs1pro-2^49.78%	--	GO:0020037^heme binding^molecular_function;GO:0046872^metal ion binding^molecular_function;GO:0009816^defense response to bacterium, incompatible interaction^biological_process;GO:0006979^response to oxidative stress^biological_process;GO:0009751^response to salicylic acid^biological_process;GO:0019441^tryptophan catabolic process to kynurenine^biological_process;GO:0005737^cytoplasm^cellular_com…	--	PF07014.11^Hs1pro-1 protein C-terminus	--	--	--
Ccam01g02500	1239.81	-2.46274	0.351526	-7.00587	2.45456e-12	6.22091e-11	Ccam01g02500	RWR73659.1^IQ domain-containing protein IQM1^97.36%	O64851.1^RecName: Full=IQ domain-containing protein IQM4; AltName: Full=IQ motif-containing protein 4^56.27%	--	GO:0005516^calmodulin binding^molecular_function;GO:0009737^response to abscisic acid^biological_process;GO:0009651^response to salt stress^biological_process;GO:0009507^chloroplast^cellular_component;GO:0005634^nucleus^cellular_component	--	PF00612.26^IQ calmodulin-binding motif	--	--	--
Ccam04g02658	12644.9	1.38949	0.198859	6.9873	2.80223e-12	7.03697e-11	Ccam04g02658	RWR83638.1^2-Cys peroxiredoxin BAS1, chloroplastic-like protein^99.28%	Q9C5R8.3^RecName: Full=2-Cys peroxiredoxin BAS1-like, chloroplastic; Short=2-Cys Prx B; Short=2-Cys peroxiredoxin B; AltName: Full=Thiol-specific antioxidant protein B; Flags: Precursor^82.01%	K03386|PRDX2_4, ahpC|http://www.genome.jp/dbget-bin/www_bget?ko:K03386	GO:0051920^peroxiredoxin activity^molecular_function;GO:0008379^thioredoxin peroxidase activity^molecular_function;GO:0045454^cell redox homeostasis^biological_process;GO:0042742^defense response to bacterium^biological_process;GO:0042744^hydrogen peroxide catabolic process^biological_process;GO:0009409^response to cold^biological_process;GO:0006979^response to oxidative stress^biological_process…	COG0450|KOG0852^2-Cys peroxiredoxin^O	PF00578.20^AhpC/TSA family	--	--	--
Ccam12g00029	58.0361	-8.65446	1.2464	-6.94359	3.82266e-12	9.45505e-11	Ccam12g00029	RWR96056.1^serine/threonine-protein kinase/endoribonuclease IRE1a isoform X1^83.17%	Q9C5S2.1^RecName: Full=Serine/threonine-protein kinase/endoribonuclease IRE1a; AltName: Full=Endoplasmic reticulum-to-nucleus signaling 1-2; AltName: Full=Inositol-requiring protein 1-2; Short=AtIRE1-2; AltName: Full=Serine/threonine-protein kinase/endoribonuclease IRE1-2; Includes: RecName: Full=Serine/threonine-protein kinase; Includes: RecName: Full=Endoribonuclease; Flags: Precursor^34.87%	K08852|ERN1|http://www.genome.jp/dbget-bin/www_bget?ko:K08852	GO:0005524^ATP binding^molecular_function;GO:0004521^endoribonuclease activity^molecular_function;GO:0046872^metal ion binding^molecular_function;GO:0004672^protein kinase activity^molecular_function;GO:0004674^protein serine/threonine kinase activity^molecular_function;GO:0051082^unfolded protein binding^molecular_function;GO:0009816^defense response to bacterium, incompatible interaction^biolog…	COG0515|KOG1027^Endoplasmic reticulum to nucleus signaling^T	PF02897.14^Prolyl oligopeptidase, N-terminal beta-propeller domain	--	SignalP-TM	o47-69i82-104o253-275i
Ccam09g01608	3632.43	-1.4897	0.214575	-6.94256	3.85045e-12	9.51425e-11	Ccam09g01608	RWR92647.1^ABC transporter G family member 11^99.86%	Q8RXN0.1^RecName: Full=ABC transporter G family member 11; Short=ABC transporter ABCG.11; Short=AtABCG11; AltName: Full=Protein CUTICULAR DEFECT AND ORGAN FUSION 1; AltName: Full=Protein DESPERADO; AltName: Full=Protein PERMEABLE LEAVES 1; AltName: Full=White-brown complex homolog protein 11; Short=AtWBC11^82.36%	--	GO:0005524^ATP binding^molecular_function;GO:0042626^ATPase-coupled transmembrane transporter activity^molecular_function;GO:0015245^fatty acid transmembrane transporter activity^molecular_function;GO:0042803^protein homodimerization activity^molecular_function;GO:0010588^cotyledon vascular tissue pattern formation^biological_process;GO:0080051^cutin transport^biological_process;GO:0015908^fatty …	COG1131|KOG0061^transporter^Q	PF01061.23^ABC-2 type transporter	--	--	o402-424i431-453o484-506i513-535o540-562i628-650o
Ccam12g00088	78.0624	4.18069	0.60931	6.86135	6.82135e-12	1.62213e-10	Ccam12g00088	RWR96103.1^9-cis-epoxycarotenoid dioxygenase NCED6, chloroplastic-like protein^97.82%	Q9LRR7.1^RecName: Full=9-cis-epoxycarotenoid dioxygenase NCED3, chloroplastic; Short=AtNCED3; AltName: Full=Protein SALT TOLERANT 1; Flags: Precursor^62.96%	K09840|NCED|http://www.genome.jp/dbget-bin/www_bget?ko:K09840	GO:0045549^9-cis-epoxycarotenoid dioxygenase activity^molecular_function;GO:0010436^carotenoid dioxygenase activity^molecular_function;GO:0046872^metal ion binding^molecular_function;GO:0009688^abscisic acid biosynthetic process^biological_process;GO:0016121^carotene catabolic process^biological_process;GO:0042538^hyperosmotic salinity response^biological_process;GO:0006970^response to osmotic st…	COG3670|KOG1285^9-cis-epoxycarotenoid dioxygenase^Q	PF03055.14^Retinal pigment epithelial membrane protein	--	--	--
Ccam01g00755	61.2579	-5.44365	0.827379	-6.57939	4.72368e-11	1.00074e-09	Ccam01g00755	RWR72479.1^Ankyrin repeat^99.49%	Q9C7A2.1^RecName: Full=Ankyrin repeat-containing protein ITN1; AltName: Full=Protein INCREASED TOLERANCE TO NACL^34.59%	--	GO:0034613^cellular protein localization^biological_process;GO:0009651^response to salt stress^biological_process;GO:0016021^integral component of membrane^cellular_component;GO:0016020^membrane^cellular_component;GO:0005634^nucleus^cellular_component;GO:0005886^plasma membrane^cellular_component	COG0666|KOG0504^Ankyrin repeat-containing protein^S	PF12796.6^Ankyrin repeats (3 copies)	--	--	i401-423o443-465i478-500o510-532i
Ccam04g00553	537.374	-2.3749	0.362217	-6.55656	5.50625e-11	1.16055e-09	Ccam04g00553	RWR82009.1^serine/threonine-protein kinase BLUS1 isoform X1^90.91%	Q551H4.1^RecName: Full=Serine/threonine-protein kinase fray2; AltName: Full=STE20-like kinase fray2^55.33%	K08835|OXSR1, STK39|http://www.genome.jp/dbget-bin/www_bget?ko:K08835	GO:0005524^ATP binding^molecular_function;GO:0046872^metal ion binding^molecular_function;GO:0004674^protein serine/threonine kinase activity^molecular_function;GO:0032147^activation of protein kinase activity^biological_process;GO:0023014^signal transduction by protein phosphorylation^biological_process;GO:0031098^stress-activated protein kinase signaling cascade^biological_process;GO:0005737^cy…	KOG0582^- STE kinases include homologs to sterile 7, sterile 11 and sterile 20 from yeast, expressed^T	PF00069.24^Protein kinase domain	--	--	--
Ccam01g02051	43.8124	-6.23528	0.958885	-6.50263	7.89272e-11	1.62331e-09	Ccam01g02051	RWR73348.1^peroxidase 25^97.65%	O80822.2^RecName: Full=Peroxidase 25; Short=Atperox P25; Flags: Precursor^75.69%	K00430|E1.11.1.7|http://www.genome.jp/dbget-bin/www_bget?ko:K00430	GO:0020037^heme binding^molecular_function;GO:0046872^metal ion binding^molecular_function;GO:0004601^peroxidase activity^molecular_function;GO:0042744^hydrogen peroxide catabolic process^biological_process;GO:0006979^response to oxidative stress^biological_process;GO:0005576^extracellular region^cellular_component	--	PF00141.22^Peroxidase	AA2	SignalP-TM	o10-32i
Ccam05g00062	6436.61	1.62437	0.251284	6.46428	1.01784e-10	2.05588e-09	Ccam05g00062	RWR84048.1^UbiB domain-containing protein^99.46%	Q93Y08.1^RecName: Full=Protein ACTIVITY OF BC1 COMPLEX KINASE 8, chloroplastic; Short=ABC1-LIKE KINASE 8; AltName: Full=ABC2 homolog protein 13; Short=AtATH13; AltName: Full=Oxidative stress-related ABC1-like protein 1, chloroplastic; Short=AtOSA1; Flags: Precursor^83.06%	--	GO:0005524^ATP binding^molecular_function;GO:0016301^kinase activity^molecular_function;GO:0005215^transporter activity^molecular_function;GO:0034599^cellular response to oxidative stress^biological_process;GO:0007623^circadian rhythm^biological_process;GO:0055072^iron ion homeostasis^biological_process;GO:0010150^leaf senescence^biological_process;GO:0046467^membrane lipid biosynthetic process^b…	COG0661|KOG1235^ABC1 family^S	PF03109.15^ABC1 family	--	--	o703-722i
Ccam05g00891	43.695	9.43231	1.46033	6.45901	1.05391e-10	2.12332e-09	Ccam05g00891	XP_002263184.1^PREDICTED: alcohol-forming fatty acyl-CoA reductase^64.91%	Q0WRB0.1^RecName: Full=Probable fatty acyl-CoA reductase 5^56.94%	K13356|FAR|http://www.genome.jp/dbget-bin/www_bget?ko:K13356	GO:0102965^alcohol-forming fatty acyl-CoA reductase activity^molecular_function;GO:0080019^fatty-acyl-CoA reductase (alcohol-forming) activity^molecular_function;GO:0050062^long-chain-fatty-acyl-CoA reductase activity^molecular_function;GO:0006629^lipid metabolic process^biological_process;GO:0035336^long-chain fatty-acyl-CoA metabolic process^biological_process;GO:0009651^response to salt stress…	KOG1221^fatty-acyl-CoA reductase (alcohol-forming) activity^S	PF07993.11^Male sterility protein	--	--	--
Ccam06g00622	3118.81	-1.42175	0.221838	-6.40895	1.46524e-10	2.90456e-09	Ccam06g00622	RWR86708.1^transcription factor MYB1R1^93.07%	Q7XC57.1^RecName: Full=Transcription factor MYBS3; AltName: Full=Myb-related protein S3; Short=OsMYBS3^63.61%	--	GO:0003677^DNA binding^molecular_function;GO:0003700^DNA-binding transcription factor activity^molecular_function;GO:0046872^metal ion binding^molecular_function;GO:0045892^negative regulation of transcription, DNA-templated^biological_process;GO:0009733^response to auxin^biological_process;GO:0046686^response to cadmium ion^biological_process;GO:0009723^response to ethylene^biological_process;GO…	--	PF00249.30^Myb-like DNA-binding domain	--	--	--
Ccam09g00601	977.048	2.07396	0.324708	6.38717	1.68987e-10	3.32315e-09	Ccam09g00601	RWR92026.1^NADP-linked oxidoreductase superfamily protein^99.37%	Q0PGJ6.1^RecName: Full=NADPH-dependent aldo-keto reductase, chloroplastic; Short=AtChlAKR; AltName: Full=Aldo-keto reductase family 4 member C9^73.89%	--	GO:0008106^alcohol dehydrogenase (NADP+) activity^molecular_function;GO:0004032^alditol:NADP+ 1-oxidoreductase activity^molecular_function;GO:0004033^aldo-keto reductase (NADP) activity^molecular_function;GO:0070401^NADP+ binding^molecular_function;GO:0016491^oxidoreductase activity^molecular_function;GO:0016229^steroid dehydrogenase activity^molecular_function;GO:0055114^oxidation-reduction proc…	COG0656|KOG1577^reductase family^C	PF00248.20^Aldo/keto reductase family	--	--	--
Ccam12g00475	1581.67	1.27905	0.201181	6.35773	2.04762e-10	3.97907e-09	Ccam12g00475	RWR96419.1^prohibitin-3, mitochondrial^99.65%	O04331.1^RecName: Full=Prohibitin-3, mitochondrial; Short=Atphb3; AltName: Full=Protein ENHANCED ETHYLENE RESPONSE 3^78.1%	K17080|PHB1|http://www.genome.jp/dbget-bin/www_bget?ko:K17080	GO:0044877^protein-containing complex binding^molecular_function;GO:0051301^cell division^biological_process;GO:0042742^defense response to bacterium^biological_process;GO:0048527^lateral root development^biological_process;GO:0007005^mitochondrion organization^biological_process;GO:0051782^negative regulation of cell division^biological_process;GO:0009733^response to auxin^biological_process;GO:…	COG0330|KOG3083^prohibitin^O	PF01145.24^SPFH domain / Band 7 family	--	SignalP-TM	--
Ccam05g01682	576.305	-3.09022	0.489843	-6.30859	2.8159e-10	5.34154e-09	Ccam05g01682	RWR85041.1^proline dehydrogenase 2, mitochondrial-like protein^99.4%	P92983.2^RecName: Full=Proline dehydrogenase 1, mitochondrial; AltName: Full=Osmotic stress-induced proline dehydrogenase; AltName: Full=Proline oxidase; AltName: Full=Protein EARLY RESPONSIVE TO DEHYDRATION 5; Flags: Precursor^56.66%	K00318|PRODH|http://www.genome.jp/dbget-bin/www_bget?ko:K00318	GO:0071949^FAD binding^molecular_function;GO:0004657^proline dehydrogenase activity^molecular_function;GO:0042742^defense response to bacterium^biological_process;GO:0010133^proline catabolic process to glutamate^biological_process;GO:0006979^response to oxidative stress^biological_process;GO:0009414^response to water deprivation^biological_process;GO:0005739^mitochondrion^cellular_component	COG0506|KOG0186^Proline dehydrogenase^E	PF01619.17^Proline dehydrogenase	--	--	--
Ccam11g00694	8971.61	-1.83799	0.292979	-6.27344	3.5316e-10	6.59768e-09	Ccam11g00694	RWR94941.1^peroxidase PX5^85.55%	P84516.2^RecName: Full=Cationic peroxidase SPC4; Flags: Precursor^60.86%	K00430|E1.11.1.7|http://www.genome.jp/dbget-bin/www_bget?ko:K00430	GO:0020037^heme binding^molecular_function;GO:0046872^metal ion binding^molecular_function;GO:0004601^peroxidase activity^molecular_function;GO:0042744^hydrogen peroxide catabolic process^biological_process;GO:0006979^response to oxidative stress^biological_process;GO:0005576^extracellular region^cellular_component	--	PF00141.22^Peroxidase	AA2	--	--
Ccam09g01503	110.007	5.72188	0.914681	6.2556	3.95996e-10	7.33679e-09	Ccam09g01503	RWR92554.1^protein DETOXIFICATION 49-like protein^98.65%	Q9SLV0.1^RecName: Full=Protein DETOXIFICATION 48; Short=AtDTX48; AltName: Full=Multidrug and toxic compound extrusion protein 48; Short=MATE protein 48; AltName: Full=Protein ABNORMAL SHOOT 4; AltName: Full=Protein BUSH-AND-CHLOROTIC-DWARF 1; Short=Protein BCD1; AltName: Full=Protein ZRIZI^54.68%	K03327|TC.MATE, SLC47A, norM, mdtK, dinF|http://www.genome.jp/dbget-bin/www_bget?ko:K03327	GO:0015297^antiporter activity^molecular_function;GO:0015238^xenobiotic transmembrane transporter activity^molecular_function;GO:0005381^iron ion transmembrane transporter activity^molecular_function;GO:0006855^drug transmembrane transport^biological_process;GO:0015893^drug transport^biological_process;GO:0055072^iron ion homeostasis^biological_process;GO:0006826^iron ion transport^biological_pro…	COG0534|KOG1347^MatE^V	PF01554.17^MatE	--	SignalP-TM	i48-70o85-107i127-149o159-181i194-213o223-245i265-284o304-326i347-364o379-397i418-440o445-467i
Ccam12g00356	5384.86	1.17725	0.189264	6.22017	4.96606e-10	9.03121e-09	Ccam12g00356	RWR96327.1^low-temperature-induced cysteine proteinase-like protein^97.18%	Q9FMH8.1^RecName: Full=Probable cysteine protease RD21B; Flags: Precursor^43.6%	--	GO:0004197^cysteine-type endopeptidase activity^molecular_function;GO:0051603^proteolysis involved in cellular protein catabolic process^biological_process;GO:0009651^response to salt stress^biological_process;GO:0005829^cytosol^cellular_component;GO:0005783^endoplasmic reticulum^cellular_component;GO:0005615^extracellular space^cellular_component;GO:0005764^lysosome^cellular_component;GO:0005773…	COG4870|KOG1543|KOG4296^GRAN^O	PF00112.22^Papain family cysteine protease	--	--	i7-29o
Ccam01g00511	761.449	-1.22271	0.197699	-6.18472	6.2212e-10	1.11574e-08	Ccam01g00511	RWR72274.1^DNA repair helicase XPD isoform X1^99.47%	Q8W4M7.1^RecName: Full=General transcription and DNA repair factor IIH helicase subunit XPD; Short=TFIIH subunit XPD; AltName: Full=ERCC2 homolog; AltName: Full=RAD3 homolog; AltName: Full=UV hypersensitive protein 6; Short=AtUVH6; AltName: Full=XPD homolog; Short=AtXPD^83.86%	K10844|ERCC2, XPD|http://www.genome.jp/dbget-bin/www_bget?ko:K10844	GO:0051539^4 iron, 4 sulfur cluster binding^molecular_function;GO:0005524^ATP binding^molecular_function;GO:0043141^ATP-dependent 5'-3' DNA helicase activity^molecular_function;GO:0004003^ATP-dependent DNA helicase activity^molecular_function;GO:0003684^damaged DNA binding^molecular_function;GO:0046872^metal ion binding^molecular_function;GO:0006281^DNA repair^biological_process;GO:0000717^nucleo…	COG1199|KOG1131^DNA repair helicase^L	PF06733.14^DEAD_2	--	--	--
Ccam02g03770	1335.03	2.16321	0.351881	6.14755	7.86881e-10	1.38603e-08	Ccam02g03770	RWR78061.1^putative GATA transcription factor 22^99.28%	Q9SZI6.1^RecName: Full=Putative GATA transcription factor 22; AltName: Full=Protein CYTOKININ-RESPONSIVE GATA FACTOR 1; AltName: Full=Protein GNC-LIKE; Short=AtGNL^40.26%	--	GO:0003700^DNA-binding transcription factor activity^molecular_function;GO:0043565^sequence-specific DNA binding^molecular_function;GO:0044212^transcription regulatory region DNA binding^molecular_function;GO:0008270^zinc ion binding^molecular_function;GO:0010151^chloroplast elongation^biological_process;GO:0009658^chloroplast organization^biological_process;GO:0007623^circadian rhythm^biological…	COG5641|KOG1601^Transcription factor^K	PF00320.26^GATA zinc finger	--	--	--
Ccam01g02611	354.277	1.97635	0.323148	6.11595	9.5986e-10	1.66809e-08	Ccam01g02611	RWR73752.1^sugar transport protein 13^99.23%	Q94AZ2.2^RecName: Full=Sugar transport protein 13; AltName: Full=Hexose transporter 13; AltName: Full=Multicopy suppressor of snf4 deficiency protein 1^83.21%	--	GO:0005351^carbohydrate:proton symporter activity^molecular_function;GO:0009679^hexose:proton symporter activity^molecular_function;GO:0005358^high-affinity glucose:proton symporter activity^molecular_function;GO:0015145^monosaccharide transmembrane transporter activity^molecular_function;GO:0015749^monosaccharide transmembrane transport^biological_process;GO:0009737^response to abscisic acid^bio…	KOG0254^sugar transport protein^G	PF00083.23^Sugar (and other) transporter	--	SignalP-TM	o20-42i112-134o138-160i173-192o202-224i284-306o321-343i350-372o387-409i422-444o454-473i
Ccam08g00067	1162.98	2.07809	0.341059	6.09307	1.10768e-09	1.90484e-08	Ccam08g00067	RWR89884.1^PLAT domain-containing protein 3-like protein^99.46%	O65660.1^RecName: Full=PLAT domain-containing protein 1; Short=AtPLAT1; Short=PLAT domain protein 1; Flags: Precursor^61.64%	--	GO:0004096^catalase activity^molecular_function;GO:0020037^heme binding^molecular_function;GO:0040008^regulation of growth^biological_process;GO:0009409^response to cold^biological_process;GO:0009651^response to salt stress^biological_process;GO:0009414^response to water deprivation^biological_process;GO:0009507^chloroplast^cellular_component;GO:0009535^chloroplast thylakoid membrane^cellular_com…	--	PF01477.22^PLAT/LH2 domain	--	--	--
Ccam02g02995	6748.14	-2.37451	0.38986	-6.09068	1.12432e-09	1.9321e-08	Ccam02g02995	RWR77414.1^Short-chain dehydrogenase/reductase SDR^98.51%	Q5N800.1^RecName: Full=Probable chlorophyll(ide) b reductase NYC1, chloroplastic; AltName: Full=Protein NON-YELLOW COLORING 1; Short=OsNYC1; Flags: Precursor^79.95%	K13606|NOL, NYC1|http://www.genome.jp/dbget-bin/www_bget?ko:K13606	GO:0034256^chlorophyll(ide) b reductase activity^molecular_function;GO:0016491^oxidoreductase activity^molecular_function;GO:0015996^chlorophyll catabolic process^biological_process;GO:0010304^PSII associated light-harvesting complex II catabolic process^biological_process;GO:0009535^chloroplast thylakoid membrane^cellular_component;GO:0016021^integral component of membrane^cellular_component;GO:…	COG1028|KOG0725^chlorophyll(ide) b reductase^Q	PF00106.24^short chain dehydrogenase	--	--	i135-157o172-194i511-533o
Ccam09g01630	1083.53	1.66669	0.273837	6.08642	1.15461e-09	1.98001e-08	Ccam09g01630	RWR92665.1^Protein kinase domain-containing protein^98.46%	Q9C7T7.1^RecName: Full=Receptor protein-tyrosine kinase CEPR2; AltName: Full=Protein C-TERMINALLY ENCODED PEPTIDE RECEPTOR 2; Flags: Precursor^55.5%	--	GO:0005524^ATP binding^molecular_function;GO:0042277^peptide binding^molecular_function;GO:0017046^peptide hormone binding^molecular_function;GO:0001653^peptide receptor activity^molecular_function;GO:0004674^protein serine/threonine kinase activity^molecular_function;GO:0004714^transmembrane receptor protein tyrosine kinase activity^molecular_function;GO:1902025^nitrate import^biological_process…	COG4886^receptor-like protein kinase^T	PF00069.24^Protein kinase domain	--	SignalP-TM	i16-38o624-646i
Ccam01g01089	336.154	-2.19716	0.361518	-6.07761	1.2199e-09	2.08474e-08	Ccam01g01089	RWR72745.1^RNA-binding protein 38-like protein^99.65%	Q9M1S3.1^RecName: Full=Probable RNA-binding protein ARP1; AltName: Full=ABA-regulated RNA-binding protein 1^46.63%	--	GO:0003729^mRNA binding^molecular_function;GO:0003723^RNA binding^molecular_function;GO:0006397^mRNA processing^biological_process;GO:0010029^regulation of seed germination^biological_process;GO:0009737^response to abscisic acid^biological_process;GO:0009651^response to salt stress^biological_process;GO:0009414^response to water deprivation^biological_process;GO:0005634^nucleus^cellular_component…	KOG0149^RNA recognition^S	PF00076.21^RNA recognition motif. (a.k.a. RRM, RBD, or RNP domain)	--	--	--
Ccam05g00889	26.4244	8.85045	1.4593	6.06487	1.32061e-09	2.24132e-08	Ccam05g00889	XP_002263184.1^PREDICTED: alcohol-forming fatty acyl-CoA reductase^64.91%	Q0WRB0.1^RecName: Full=Probable fatty acyl-CoA reductase 5^56.94%	K13356|FAR|http://www.genome.jp/dbget-bin/www_bget?ko:K13356	GO:0102965^alcohol-forming fatty acyl-CoA reductase activity^molecular_function;GO:0080019^fatty-acyl-CoA reductase (alcohol-forming) activity^molecular_function;GO:0050062^long-chain-fatty-acyl-CoA reductase activity^molecular_function;GO:0006629^lipid metabolic process^biological_process;GO:0035336^long-chain fatty-acyl-CoA metabolic process^biological_process;GO:0009651^response to salt stress…	KOG1221^fatty-acyl-CoA reductase (alcohol-forming) activity^S	PF07993.11^Male sterility protein	--	--	--
Ccam01g00699	2312.4	1.24228	0.20902	5.94339	2.79185e-09	4.45035e-08	Ccam01g00699	OVA06513.1^heme peroxidase^65.57%	Q8GY91.1^RecName: Full=Putative L-ascorbate peroxidase 6; Short=AtAPx08^69.3%	K00434|E1.11.1.11|http://www.genome.jp/dbget-bin/www_bget?ko:K00434	GO:0020037^heme binding^molecular_function;GO:0016688^L-ascorbate peroxidase activity^molecular_function;GO:0046872^metal ion binding^molecular_function;GO:0004601^peroxidase activity^molecular_function;GO:0034599^cellular response to oxidative stress^biological_process;GO:0042744^hydrogen peroxide catabolic process^biological_process;GO:0000302^response to reactive oxygen species^biological_proc…	COG0376^L-ascorbate peroxidase^P	PF00141.22^Peroxidase	AA2	--	--
Ccam03g04096	708.018	2.15669	0.369506	5.83668	5.32516e-09	8.11108e-08	Ccam03g04096	RWR81502.1^monoglyceride lipase^99.14%	Q9C942.1^RecName: Full=Caffeoylshikimate esterase; AltName: Full=Lysophospholipase 2; Short=LysoPL2^33.76%	--	GO:0003846^2-acylglycerol O-acyltransferase activity^molecular_function;GO:0090430^caffeoyl-CoA: alcohol caffeoyl transferase activity^molecular_function;GO:0016787^hydrolase activity^molecular_function;GO:0004622^lysophospholipase activity^molecular_function;GO:0009809^lignin biosynthetic process^biological_process;GO:0046686^response to cadmium ion^biological_process;GO:0042542^response to hydr…	--	PF12146.7^Serine aminopeptidase, S33	CE7	--	--
Ccam02g01780	953.335	1.68112	0.289588	5.80522	6.42803e-09	9.61864e-08	Ccam02g01780	RWR76568.1^divinyl chlorophyllide a 8-vinyl-reductase, chloroplastic^97.36%	J9RYI6.1^RecName: Full=Divinyl chlorophyllide a 8-vinyl-reductase, chloroplastic; Flags: Precursor^79.1%	K19073|DVR|http://www.genome.jp/dbget-bin/www_bget?ko:K19073	GO:0033728^divinyl chlorophyllide a 8-vinyl-reductase activity^molecular_function;GO:0015995^chlorophyll biosynthetic process^biological_process;GO:0009507^chloroplast^cellular_component	COG0702|KOG1203^Catalyzes the conversion of divinyl chlorophyllide to monovinyl chlorophyllide. Reduces the 8-vinyl group of the tetrapyrrole to an ethyl group using NADPH as the reductant. Can use (3,8-divinyl)-chlorophyllide a (DV-Chlidea) (3,8-divinyl)- chlorophyll a (DV-Chla) (3,8-divinyl)-protochlorophyllide a (DV- Pchlidea) (3,8-divinyl)-magnesium-protoporphyrin IX monomethyl ester (DV-MPE)…	PF13460.5^NAD(P)H-binding	--	--	--
Ccam02g04012	3666.02	-1.08986	0.188341	-5.78662	7.18159e-09	1.06557e-07	Ccam02g04012	POO00846.1^Oligosaccharyl transferase, STT3 subunit^85.21%	Q93ZY3.1^RecName: Full=Dolichyl-diphosphooligosaccharide--protein glycosyltransferase subunit STT3A; Short=Oligosaccharyl transferase subunit STT3A; Short=STT3-A; AltName: Full=Integral membrane protein 1; AltName: Full=Protein STAUROSPORIN AND TEMPERATURE SENSITIVE 3-LIKE A^84.73%	K07151|STT3|http://www.genome.jp/dbget-bin/www_bget?ko:K07151	GO:0046872^metal ion binding^molecular_function;GO:0004576^oligosaccharyl transferase activity^molecular_function;GO:0006486^protein glycosylation^biological_process;GO:0047484^regulation of response to osmotic stress^biological_process;GO:0009651^response to salt stress^biological_process;GO:0005783^endoplasmic reticulum^cellular_component;GO:0005789^endoplasmic reticulum membrane^cellular_compo…	COG1287|KOG2292^Dolichyl-diphosphooligosaccharide--protein glycosyltransferase subunit^O	PF02516.13^Oligosaccharyl transferase STT3 subunit	GT66	SignalP-TM	o20-42i86-108o118-140i147-169o179-201i208-230o245-267i274-296o306-328i375-392o397-419i524-546o
Ccam12g00030	32.111	-7.7834	1.35655	-5.73764	9.60027e-09	1.39342e-07	Ccam12g00030	RWR96056.1^serine/threonine-protein kinase/endoribonuclease IRE1a isoform X1^88.89%	Q9SF12.1^RecName: Full=Inactive serine/threonine-protein kinase/endoribonuclease IRE1-like; AltName: Full=Endoplasmic reticulum-to-nucleus signaling 1-like; AltName: Full=Inositol-requiring protein 1-like; Flags: Precursor^33.73%	K08852|ERN1|http://www.genome.jp/dbget-bin/www_bget?ko:K08852	GO:0005524^ATP binding^molecular_function;GO:0004521^endoribonuclease activity^molecular_function;GO:0004672^protein kinase activity^molecular_function;GO:0004674^protein serine/threonine kinase activity^molecular_function;GO:0051082^unfolded protein binding^molecular_function;GO:0030968^endoplasmic reticulum unfolded protein response^biological_process;GO:0070059^intrinsic apoptotic signaling pa…	COG0515|KOG1027^Ribonuclease 2-5A^K	PF06479.11^Ribonuclease 2-5A	--	--	--
Ccam01g00936	1083.48	-8.20412	1.43399	-5.72116	1.05796e-08	1.52036e-07	Ccam01g00936	RWR72619.1^AAA-ATPase ASD, mitochondrial-like protein^96.81%	Q9FLD5.1^RecName: Full=AAA-ATPase ASD, mitochondrial; AltName: Full=AAA-ATPase 1; AltName: Full=Protein ATPASE-IN-SEED-DEVELOPMENT^58.1%	K08900|BCS1|http://www.genome.jp/dbget-bin/www_bget?ko:K08900	GO:0005524^ATP binding^molecular_function;GO:0016887^ATPase activity^molecular_function;GO:0010154^fruit development^biological_process;GO:0009737^response to abscisic acid^biological_process;GO:0009409^response to cold^biological_process;GO:0009651^response to salt stress^biological_process;GO:0009414^response to water deprivation^biological_process;GO:0010431^seed maturation^biological_process;…	COG0465|KOG0743^AAA-type ATPase family protein^O	PF14363.5^Domain associated at C-terminal with AAA	--	SignalP-TM	i7-24o
Ccam08g00921	341.832	1.54685	0.277715	5.56992	2.54855e-08	3.45885e-07	Ccam08g00921	RWR90543.1^mitochondrial phosphate carrier protein 1, mitochondrial^98.73%	Q7DNC3.1^RecName: Full=Mitochondrial phosphate carrier protein 1, mitochondrial; AltName: Full=Mitochondrial phosphate transporter 1; Short=MPT1; AltName: Full=Phosphate transporter 3;3^72.2%	K15102|SLC25A3, PHC, PIC|http://www.genome.jp/dbget-bin/www_bget?ko:K15102	GO:0005315^inorganic phosphate transmembrane transporter activity^molecular_function;GO:0035435^phosphate ion transmembrane transport^biological_process;GO:0009651^response to salt stress^biological_process;GO:0031305^integral component of mitochondrial inner membrane^cellular_component	KOG0767^Mitochondrial carrier protein^C	PF00153.26^Mitochondrial carrier protein	--	SignalP-TM	i20-42o
Ccam07g01169	490.489	3.43726	0.619594	5.5476	2.89619e-08	3.8921e-07	Ccam07g01169	AAK00632.1^9-cis-epoxycarotenoid dioxygenase^85.88%	O24023.2^RecName: Full=9-cis-epoxycarotenoid dioxygenase NCED1, chloroplastic; Short=LeNCED1; Short=SlNCED1; AltName: Full=Nine-cis-epoxycarotenoid dioxygenase 1; Flags: Precursor^63.81%	K09840|NCED|http://www.genome.jp/dbget-bin/www_bget?ko:K09840	GO:0045549^9-cis-epoxycarotenoid dioxygenase activity^molecular_function;GO:0010436^carotenoid dioxygenase activity^molecular_function;GO:0046872^metal ion binding^molecular_function;GO:0009688^abscisic acid biosynthetic process^biological_process;GO:0009738^abscisic acid-activated signaling pathway^biological_process;GO:0048653^anther development^biological_process;GO:1901812^beta-carotene biosy…	COG3670|KOG1285^9-cis-epoxycarotenoid dioxygenase 1^Q	PF03055.14^Retinal pigment epithelial membrane protein	--	--	--
Ccam12g00629	36.7394	-7.96199	1.45062	-5.48868	4.04946e-08	5.34009e-07	Ccam12g00629	RWR96545.1^protein ECERIFERUM 1-like protein isoform X1^95.48%	B8BHF1.1^RecName: Full=Very-long-chain aldehyde decarbonylase GL1-5; AltName: Full=Protein ECERIFERUM 1; Short=Os-CER1; AltName: Full=Protein GLOSSY 1-5^59.84%	K15404|K15404, CER1|http://www.genome.jp/dbget-bin/www_bget?ko:K15404	GO:1990465^aldehyde oxygenase (deformylating) activity^molecular_function;GO:0005506^iron ion binding^molecular_function;GO:0009924^octadecanal decarbonylase activity^molecular_function;GO:0016491^oxidoreductase activity^molecular_function;GO:0048658^anther wall tapetum development^biological_process;GO:0042335^cuticle development^biological_process;GO:0010143^cutin biosynthetic process^biologica…	--	PF12076.7^WAX2 C-terminal domain	--	SignalP-TM	o192-214i329-351o
Ccam08g01919	6297	1.19773	0.219013	5.46878	4.53154e-08	5.94087e-07	Ccam08g01919	RWR91267.1^putative phospholipid hydroperoxide glutathione peroxidase^98.38%	P52032.2^RecName: Full=Phospholipid hydroperoxide glutathione peroxidase 1, chloroplastic; Short=PHGPx; Flags: Precursor^66.8%	K00432|gpx|http://www.genome.jp/dbget-bin/www_bget?ko:K00432	GO:0004602^glutathione peroxidase activity^molecular_function;GO:0004601^peroxidase activity^molecular_function;GO:0047066^phospholipid-hydroperoxide glutathione peroxidase activity^molecular_function;GO:0006979^response to oxidative stress^biological_process;GO:0009507^chloroplast^cellular_component;GO:0009941^chloroplast envelope^cellular_component;GO:0009570^chloroplast stroma^cellular_compone…	COG0386|KOG1651^glutathione peroxidase^O	PF00255.18^Glutathione peroxidase	--	--	--
Ccam06g02031	1029.26	-1.29775	0.243605	-5.32729	9.9691e-08	1.23104e-06	Ccam06g02031	RWR80909.1^transcription factor 1R-MYB1^78.34%	C0SVG5.1^RecName: Full=Protein REVEILLE 5^53.47%	--	GO:0003677^DNA binding^molecular_function;GO:0003700^DNA-binding transcription factor activity^molecular_function;GO:0009737^response to abscisic acid^biological_process;GO:0009733^response to auxin^biological_process;GO:0046686^response to cadmium ion^biological_process;GO:0009723^response to ethylene^biological_process;GO:0009739^response to gibberellin^biological_process;GO:0009753^response to…	--	PF00249.30^Myb-like DNA-binding domain	--	--	--
Ccam03g01072	475.371	-3.08961	0.581034	-5.31744	1.05239e-07	1.29501e-06	Ccam03g01072	RWR93321.1^ABC transporter G family member 11-like protein^95.76%	Q8RXN0.1^RecName: Full=ABC transporter G family member 11; Short=ABC transporter ABCG.11; Short=AtABCG11; AltName: Full=Protein CUTICULAR DEFECT AND ORGAN FUSION 1; AltName: Full=Protein DESPERADO; AltName: Full=Protein PERMEABLE LEAVES 1; AltName: Full=White-brown complex homolog protein 11; Short=AtWBC11^55.91%	--	GO:0005524^ATP binding^molecular_function;GO:0042626^ATPase-coupled transmembrane transporter activity^molecular_function;GO:0015245^fatty acid transmembrane transporter activity^molecular_function;GO:0042803^protein homodimerization activity^molecular_function;GO:0010588^cotyledon vascular tissue pattern formation^biological_process;GO:0080051^cutin transport^biological_process;GO:0015908^fatty …	COG1131|KOG0061^ABC transporter G family member^Q	PF01061.23^ABC-2 type transporter	--	--	o464-486i499-521o548-570i577-599o604-626i697-719o
Ccam06g00351	51.4464	4.47034	0.845491	5.28727	1.24155e-07	1.50747e-06	Ccam06g00351	RWR89566.1^RNA-binding protein 24-B isoform X1^81.17%	Q9M1S3.1^RecName: Full=Probable RNA-binding protein ARP1; AltName: Full=ABA-regulated RNA-binding protein 1^47.71%	--	GO:0003729^mRNA binding^molecular_function;GO:0003723^RNA binding^molecular_function;GO:0006397^mRNA processing^biological_process;GO:0010029^regulation of seed germination^biological_process;GO:0009737^response to abscisic acid^biological_process;GO:0009651^response to salt stress^biological_process;GO:0009414^response to water deprivation^biological_process;GO:0005634^nucleus^cellular_component…	KOG0149^RNA recognition motif. (a.k.a. RRM, RBD, or RNP domain)^S	PF00076.21^RNA recognition motif. (a.k.a. RRM, RBD, or RNP domain)	--	--	--
Ccam02g02182	355.693	-3.5512	0.673762	-5.2707	1.35905e-07	1.63404e-06	Ccam02g02182	RWR76887.1^ethylene-responsive transcription factor ERF113^96.22%	Q9LYU3.1^RecName: Full=Ethylene-responsive transcription factor ERF113; AltName: Full=Protein RELATED TO AP2 6L^52.78%	--	GO:0003700^DNA-binding transcription factor activity^molecular_function;GO:0043565^sequence-specific DNA binding^molecular_function;GO:0071497^cellular response to freezing^biological_process;GO:0009873^ethylene-activated signaling pathway^biological_process;GO:0019760^glucosinolate metabolic process^biological_process;GO:0045893^positive regulation of transcription, DNA-templated^biological_proc…	--	PF00847.19^AP2 domain	--	--	--
Ccam05g00106	529.505	-1.43905	0.273274	-5.26596	1.39461e-07	1.67393e-06	Ccam05g00106	RWR84080.1^RNA-binding protein 38-like protein^99.64%	Q9M1S3.1^RecName: Full=Probable RNA-binding protein ARP1; AltName: Full=ABA-regulated RNA-binding protein 1^58.88%	--	GO:0003729^mRNA binding^molecular_function;GO:0003723^RNA binding^molecular_function;GO:0006397^mRNA processing^biological_process;GO:0010029^regulation of seed germination^biological_process;GO:0009737^response to abscisic acid^biological_process;GO:0009651^response to salt stress^biological_process;GO:0009414^response to water deprivation^biological_process;GO:0005634^nucleus^cellular_component…	KOG0149^RNA recognition motif containing protein^S	PF00076.21^RNA recognition motif. (a.k.a. RRM, RBD, or RNP domain)	--	--	--
Ccam03g01063	754.087	-2.41577	0.466047	-5.18353	2.17728e-07	2.51903e-06	Ccam03g01063	RWR93321.1^ABC transporter G family member 11-like protein^95.14%	Q8RXN0.1^RecName: Full=ABC transporter G family member 11; Short=ABC transporter ABCG.11; Short=AtABCG11; AltName: Full=Protein CUTICULAR DEFECT AND ORGAN FUSION 1; AltName: Full=Protein DESPERADO; AltName: Full=Protein PERMEABLE LEAVES 1; AltName: Full=White-brown complex homolog protein 11; Short=AtWBC11^56.13%	--	GO:0005524^ATP binding^molecular_function;GO:0042626^ATPase-coupled transmembrane transporter activity^molecular_function;GO:0015245^fatty acid transmembrane transporter activity^molecular_function;GO:0042803^protein homodimerization activity^molecular_function;GO:0010588^cotyledon vascular tissue pattern formation^biological_process;GO:0080051^cutin transport^biological_process;GO:0015908^fatty …	COG1131|KOG0061^ABC transporter G family member^Q	PF01061.23^ABC-2 type transporter	--	--	o467-489i502-524o551-573i580-602o607-629i700-722o
Ccam03g01156	1735.68	1.47561	0.28623	5.15534	2.53171e-07	2.88503e-06	Ccam03g01156	RWR79370.1^photosystem I chlorophyll a/b-binding protein 5, chloroplastic^97.67%	Q9C639.1^RecName: Full=Photosystem I chlorophyll a/b-binding protein 5, chloroplastic; Short=Lhca5; AltName: Full=LHCI type III LHCA5; Flags: Precursor^79.72%	K08911|LHCA5|http://www.genome.jp/dbget-bin/www_bget?ko:K08911	GO:0016168^chlorophyll binding^molecular_function;GO:0046872^metal ion binding^molecular_function;GO:0031409^pigment binding^molecular_function;GO:0042803^protein homodimerization activity^molecular_function;GO:0009768^photosynthesis, light harvesting in photosystem I^biological_process;GO:0018298^protein-chromophore linkage^biological_process;GO:0009409^response to cold^biological_process;GO:000…	--	PF00504.20^Chlorophyll A-B binding protein	--	--	--
Ccam03g03272	484.153	2.30139	0.447325	5.14477	2.67842e-07	3.03817e-06	Ccam03g03272	RWR80862.1^Peroxidase 5^86.99%	A7QEU4.2^RecName: Full=Peroxidase 5; Flags: Precursor^66.04%	K00430|E1.11.1.7|http://www.genome.jp/dbget-bin/www_bget?ko:K00430	GO:0020037^heme binding^molecular_function;GO:0046872^metal ion binding^molecular_function;GO:0004601^peroxidase activity^molecular_function;GO:0042744^hydrogen peroxide catabolic process^biological_process;GO:0006979^response to oxidative stress^biological_process;GO:0005576^extracellular region^cellular_component	--	PF00141.22^Peroxidase	AA2	--	--
Ccam01g00743	1489.42	1.16385	0.228536	5.09264	3.53114e-07	3.90134e-06	Ccam01g00743	RWR72469.1^putative tocopherol cyclase, chloroplastic isoform X1^91.88%	Q6K7V6.1^RecName: Full=Probable tocopherol cyclase, chloroplastic; AltName: Full=Vitamin E pathway gene 1 protein; Flags: Precursor^69.23%	K09834|VTE1, SXD1|http://www.genome.jp/dbget-bin/www_bget?ko:K09834	GO:0009976^tocopherol cyclase activity^molecular_function;GO:0006979^response to oxidative stress^biological_process;GO:0009651^response to salt stress^biological_process;GO:0010189^vitamin E biosynthetic process^biological_process;GO:0010287^plastoglobule^cellular_component	--	PF14249.5^Tocopherol cyclase	--	--	--
Ccam11g01441	4032.67	-1.01678	0.200217	-5.07841	3.80616e-07	4.16474e-06	Ccam11g01441	RWR95363.1^serine incorporator 3^100.0%	Q5R533.1^RecName: Full=Serine incorporator 3^31.41%	--	GO:0051607^defense response to virus^biological_process;GO:0009597^detection of virus^biological_process;GO:0045087^innate immune response^biological_process;GO:0006658^phosphatidylserine metabolic process^biological_process;GO:1902237^positive regulation of endoplasmic reticulum stress-induced intrinsic apoptotic signaling pathway^biological_process;GO:0006665^sphingolipid metabolic process^biol…	KOG2592^Serine incorporator^S	PF03348.14^Serine incorporator (Serinc)	--	SignalP-TM	i7-26o31-49i79-101o116-138i147-164o179-201i214-236o278-300i350-372o387-409i
Ccam01g02541	3109.61	1.97781	0.392398	5.04032	4.64752e-07	4.98729e-06	Ccam01g02541	RWR73691.1^glutathione S-transferase U17^98.21%	Q9FUS8.1^RecName: Full=Glutathione S-transferase U17; Short=AtGSTU17; AltName: Full=GST class-tau member 17; AltName: Full=Glutathione S-transferase 30; AltName: Full=Protein EARLY RESPONSIVE TO DEHYDRATION 9^63.8%	K00799|GST, gst|http://www.genome.jp/dbget-bin/www_bget?ko:K00799	GO:0004364^glutathione transferase activity^molecular_function;GO:0009704^de-etiolation^biological_process;GO:0006749^glutathione metabolic process^biological_process;GO:0048527^lateral root development^biological_process;GO:0080148^negative regulation of response to water deprivation^biological_process;GO:0040008^regulation of growth^biological_process;GO:0060416^response to growth hormone^biolo…	KOG0406^Glutathione S-transferase^O	PF02798.19^Glutathione S-transferase, N-terminal domain	--	--	--
Ccam08g00236	773.958	1.12756	0.224953	5.01244	5.37449e-07	5.68332e-06	Ccam08g00236	RWR90022.1^uroporphyrinogen-III synthase, chloroplastic^92.79%	O48721.2^RecName: Full=Uroporphyrinogen-III synthase, chloroplastic; Short=AtUROS; AltName: Full=Hydroxymethylbilane hydrolyase^68.83%	K01719|hemD, UROS|http://www.genome.jp/dbget-bin/www_bget?ko:K01719	GO:0004852^uroporphyrinogen-III synthase activity^molecular_function;GO:0015995^chlorophyll biosynthetic process^biological_process;GO:0006782^protoporphyrinogen IX biosynthetic process^biological_process;GO:0006780^uroporphyrinogen III biosynthetic process^biological_process;GO:0009507^chloroplast^cellular_component	--	PF02602.14^Uroporphyrinogen-III synthase HemD	--	--	--
Ccam07g02062	362.679	-1.66968	0.335455	-4.97735	6.44607e-07	6.67338e-06	Ccam07g02062	RWR89528.1^protein LHY isoform X3^97.53%	Q6R0H1.2^RecName: Full=Protein LHY; AltName: Full=MYB-related transcription factor LHY; AltName: Full=Protein LATE ELONGATED HYPOCOTYL^36.84%	K12133|LHY|http://www.genome.jp/dbget-bin/www_bget?ko:K12133	GO:0003700^DNA-binding transcription factor activity^molecular_function;GO:0044212^transcription regulatory region DNA binding^molecular_function;GO:0007623^circadian rhythm^biological_process;GO:0048574^long-day photoperiodism, flowering^biological_process;GO:0042754^negative regulation of circadian rhythm^biological_process;GO:0043433^negative regulation of DNA-binding transcription factor acti…	--	PF00249.30^Myb-like DNA-binding domain	--	--	--
Ccam02g03266	1917.33	-1.94546	0.395622	-4.91747	8.76693e-07	8.86398e-06	Ccam02g03266	RWR77649.1^AAA-ATPase ASD, mitochondrial-like protein^98.42%	Q9FLD5.1^RecName: Full=AAA-ATPase ASD, mitochondrial; AltName: Full=AAA-ATPase 1; AltName: Full=Protein ATPASE-IN-SEED-DEVELOPMENT^55.48%	K08900|BCS1|http://www.genome.jp/dbget-bin/www_bget?ko:K08900	GO:0005524^ATP binding^molecular_function;GO:0016887^ATPase activity^molecular_function;GO:0010154^fruit development^biological_process;GO:0009737^response to abscisic acid^biological_process;GO:0009409^response to cold^biological_process;GO:0009651^response to salt stress^biological_process;GO:0009414^response to water deprivation^biological_process;GO:0010431^seed maturation^biological_process;…	COG0465|KOG0743^AAA-type ATPase family protein^O	PF14363.5^Domain associated at C-terminal with AAA	--	SignalP-TM	i5-22o
Ccam09g00371	1137.73	-1.01308	0.206292	-4.91089	9.06646e-07	9.15931e-06	Ccam09g00371	RWR91813.1^putative phospholipid hydroperoxide glutathione peroxidase^98.8%	O48646.2^RecName: Full=Probable phospholipid hydroperoxide glutathione peroxidase 6, mitochondrial; Short=AtGPX1; Short=PHGPx; Flags: Precursor^84.85%	K00432|gpx|http://www.genome.jp/dbget-bin/www_bget?ko:K00432	GO:0004602^glutathione peroxidase activity^molecular_function;GO:0004601^peroxidase activity^molecular_function;GO:0047066^phospholipid-hydroperoxide glutathione peroxidase activity^molecular_function;GO:0046686^response to cadmium ion^biological_process;GO:0006979^response to oxidative stress^biological_process;GO:0009651^response to salt stress^biological_process;GO:0048046^apoplast^cellular_co…	COG0386|KOG1651^glutathione peroxidase^O	PF00255.18^Glutathione peroxidase	--	--	--
Ccam06g01134	27.5071	-7.53102	1.53556	-4.9044	9.37149e-07	9.4404e-06	Ccam06g01134	RWR87101.1^ABC transporter G family member 11-like protein^98.93%	Q8RXN0.1^RecName: Full=ABC transporter G family member 11; Short=ABC transporter ABCG.11; Short=AtABCG11; AltName: Full=Protein CUTICULAR DEFECT AND ORGAN FUSION 1; AltName: Full=Protein DESPERADO; AltName: Full=Protein PERMEABLE LEAVES 1; AltName: Full=White-brown complex homolog protein 11; Short=AtWBC11^53.35%	--	GO:0005524^ATP binding^molecular_function;GO:0042626^ATPase-coupled transmembrane transporter activity^molecular_function;GO:0015245^fatty acid transmembrane transporter activity^molecular_function;GO:0042803^protein homodimerization activity^molecular_function;GO:0010588^cotyledon vascular tissue pattern formation^biological_process;GO:0080051^cutin transport^biological_process;GO:0015908^fatty …	COG1131|KOG0061^ABC transporter G family member^Q	PF01061.23^ABC-2 type transporter	--	--	i376-398o413-433i446-468o488-510i517-539o606-628i
Ccam07g01241	2343.87	-1.18444	0.24259	-4.88249	1.04757e-06	1.04672e-05	Ccam07g01241	RWR88859.1^NADH dehydrogenase ubiquinone flavoprotein 2, mitochondrial-like protein^99.24%	O22769.3^RecName: Full=NADH dehydrogenase^78.29%	K03943|NDUFV2|http://www.genome.jp/dbget-bin/www_bget?ko:K03943	GO:0051537^2 iron, 2 sulfur cluster binding^molecular_function;GO:0003954^NADH dehydrogenase activity^molecular_function;GO:0008270^zinc ion binding^molecular_function;GO:0006120^mitochondrial electron transport, NADH to ubiquinone^biological_process;GO:0006979^response to oxidative stress^biological_process;GO:0005747^mitochondrial respiratory chain complex I^cellular_component;GO:0005739^mitoch…	COG1905|KOG3196^NADH dehydrogenase (ubiquinone) flavoprotein 2^C	PF01257.18^Thioredoxin-like [2Fe-2S] ferredoxin	--	--	--
Ccam01g00354	140.581	-2.12721	0.438085	-4.8557	1.1996e-06	1.18376e-05	Ccam01g00354	RWR72136.1^zinc finger protein^99.38%	Q9M022.1^RecName: Full=E3 ubiquitin-protein ligase AIRP2; AltName: Full=Protein ABA INSENSITIVE RING PROTEIN 2; Short=AtAIRP2; AltName: Full=RING-type E3 ubiquitin transferase AIRP2^62.25%	--	GO:0046872^metal ion binding^molecular_function;GO:0061630^ubiquitin protein ligase activity^molecular_function;GO:0004842^ubiquitin-protein transferase activity^molecular_function;GO:0009789^positive regulation of abscisic acid-activated signaling pathway^biological_process;GO:0009737^response to abscisic acid^biological_process;GO:0009651^response to salt stress^biological_process;GO:0006511^ub…	KOG1039^zinc finger^O	PF13920.5^Zinc finger, C3HC4 type (RING finger)	--	--	--
Ccam09g01068	606.644	-1.09617	0.228017	-4.80738	1.52924e-06	1.47424e-05	Ccam09g01068	RWR92242.1^low-temperature-induced cysteine proteinase^98.41%	Q9FMH8.1^RecName: Full=Probable cysteine protease RD21B; Flags: Precursor^50.61%	--	GO:0004197^cysteine-type endopeptidase activity^molecular_function;GO:0051603^proteolysis involved in cellular protein catabolic process^biological_process;GO:0009651^response to salt stress^biological_process;GO:0005829^cytosol^cellular_component;GO:0005783^endoplasmic reticulum^cellular_component;GO:0005615^extracellular space^cellular_component;GO:0005764^lysosome^cellular_component;GO:0005773…	COG4870|KOG1543|KOG4296^cysteine^O	PF00112.22^Papain family cysteine protease	--	--	--
Ccam10g01654	14.4016	7.93532	1.67173	4.74677	2.06695e-06	1.94397e-05	Ccam10g01654	RWR94164.1^translocator protein^94.85%	O82245.1^RecName: Full=Translocator protein homolog; Short=AtTSPO^43.21%	K05770|TSPO, BZRP|http://www.genome.jp/dbget-bin/www_bget?ko:K05770	GO:0020037^heme binding^molecular_function;GO:0006778^porphyrin-containing compound metabolic process^biological_process;GO:0009737^response to abscisic acid^biological_process;GO:0006970^response to osmotic stress^biological_process;GO:0009651^response to salt stress^biological_process;GO:0031969^chloroplast membrane^cellular_component;GO:0005783^endoplasmic reticulum^cellular_component;GO:00057…	--	PF03073.14^TspO/MBR family	--	SignalP-TM	i51-73o88-110i122-144o148-165i172-194o
Ccam02g02998	178.292	-1.89616	0.399585	-4.74532	2.0818e-06	1.95645e-05	Ccam02g02998	RWR77415.1^proline-rich receptor-like protein kinase PERK1^98.94%	Q5N800.1^RecName: Full=Probable chlorophyll(ide) b reductase NYC1, chloroplastic; AltName: Full=Protein NON-YELLOW COLORING 1; Short=OsNYC1; Flags: Precursor^90.32%	K13606|NOL, NYC1|http://www.genome.jp/dbget-bin/www_bget?ko:K13606	GO:0034256^chlorophyll(ide) b reductase activity^molecular_function;GO:0016491^oxidoreductase activity^molecular_function;GO:0015996^chlorophyll catabolic process^biological_process;GO:0010304^PSII associated light-harvesting complex II catabolic process^biological_process;GO:0009535^chloroplast thylakoid membrane^cellular_component;GO:0016021^integral component of membrane^cellular_component;GO:…	COG1028|KOG0725^chlorophyll(ide) b reductase^Q	--	--	--	i164-186o
Ccam01g00708	911.54	-1.32527	0.27968	-4.73853	2.15279e-06	2.01701e-05	Ccam01g00708	RWR72438.1^putative Heat shock transcription factor C1^95.77%	Q9LV52.1^RecName: Full=Heat stress transcription factor C-1; Short=AtHsfC1; AltName: Full=AtHsf-08^65.68%	K09419|HSFF|http://www.genome.jp/dbget-bin/www_bget?ko:K09419	GO:0003700^DNA-binding transcription factor activity^molecular_function;GO:0000978^RNA polymerase II proximal promoter sequence-specific DNA binding^molecular_function;GO:0043565^sequence-specific DNA binding^molecular_function;GO:0034605^cellular response to heat^biological_process;GO:0061408^positive regulation of transcription from RNA polymerase II promoter in response to heat stress^biologic…	COG5169|KOG0627^Transcription factor^K	PF00447.16^HSF-type DNA-binding	--	--	--
Ccam05g00899	1554.2	-1.03609	0.219074	-4.72942	2.25157e-06	2.09682e-05	Ccam05g00899	RWR84733.1^E3 ubiquitin-protein ligase CHIP isoform X1^98.56%	Q9SRS9.1^RecName: Full=E3 ubiquitin-protein ligase CHIP; AltName: Full=Carboxyl terminus of HSC70-interacting protein; Short=AtCHIP; AltName: Full=Plant U-box protein 61; AltName: Full=RING-type E3 ubiquitin transferase CHIP; AltName: Full=U-box domain-containing protein 61^62.59%	K09561|STUB1, CHIP|http://www.genome.jp/dbget-bin/www_bget?ko:K09561	GO:0051087^chaperone binding^molecular_function;GO:0004842^ubiquitin-protein transferase activity^molecular_function;GO:0016567^protein ubiquitination^biological_process;GO:0009737^response to abscisic acid^biological_process;GO:0009651^response to salt stress^biological_process;GO:0009266^response to temperature stimulus^biological_process	KOG4642^Ubiquitin-protein ligase^O	PF04564.14^U-box domain	GT41	--	--
Ccam01g03014	2827.11	-1.73572	0.369067	-4.70298	2.56389e-06	2.36357e-05	Ccam01g03014	RWR74062.1^glutamyl-tRNA reductase 1, chloroplastic-like protein^99.63%	P93111.1^RecName: Full=Glutamyl-tRNA reductase 1, chloroplastic; Short=GluTR; Flags: Precursor^78.94%	K02492|hemA|http://www.genome.jp/dbget-bin/www_bget?ko:K02492	GO:0008883^glutamyl-tRNA reductase activity^molecular_function;GO:0050661^NADP binding^molecular_function;GO:0015995^chlorophyll biosynthetic process^biological_process;GO:0006782^protoporphyrinogen IX biosynthetic process^biological_process;GO:0009507^chloroplast^cellular_component	COG0373^glutamyl-tRNA reductase^H	PF01488.19^Shikimate / quinate 5-dehydrogenase	--	--	--
Ccam08g01973	651.615	-2.97998	0.636497	-4.68184	2.84305e-06	2.60028e-05	Ccam08g01973	RWR91319.1^serine/threonine-protein kinase OSR1 isoform X2^98.47%	Q551H4.1^RecName: Full=Serine/threonine-protein kinase fray2; AltName: Full=STE20-like kinase fray2^56.05%	K08835|OXSR1, STK39|http://www.genome.jp/dbget-bin/www_bget?ko:K08835	GO:0005524^ATP binding^molecular_function;GO:0046872^metal ion binding^molecular_function;GO:0004674^protein serine/threonine kinase activity^molecular_function;GO:0032147^activation of protein kinase activity^biological_process;GO:0023014^signal transduction by protein phosphorylation^biological_process;GO:0031098^stress-activated protein kinase signaling cascade^biological_process;GO:0005737^cy…	KOG0582^ATP binding kinase protein kinase protein serine threonine kinase protein tyrosine kinase^T	PF00069.24^Protein kinase domain	--	--	--
Ccam10g01960	227.053	3.43175	0.73516	4.66803	3.04094e-06	2.75799e-05	Ccam10g01960	RWR94396.1^peroxidase 5^98.79%	A7QEU4.2^RecName: Full=Peroxidase 5; Flags: Precursor^53.29%	K00430|E1.11.1.7|http://www.genome.jp/dbget-bin/www_bget?ko:K00430	GO:0020037^heme binding^molecular_function;GO:0046872^metal ion binding^molecular_function;GO:0004601^peroxidase activity^molecular_function;GO:0042744^hydrogen peroxide catabolic process^biological_process;GO:0006979^response to oxidative stress^biological_process;GO:0005576^extracellular region^cellular_component	--	PF00141.22^Peroxidase	AA2	SignalP-TM	i13-35o
Ccam03g03764	74.0625	4.87734	1.05391	4.62787	3.6945e-06	3.30934e-05	Ccam03g03764	RWR81241.1^Peroxidase 68^95.48%	A7NY33.1^RecName: Full=Peroxidase 4; Flags: Precursor^58.62%	K00430|E1.11.1.7|http://www.genome.jp/dbget-bin/www_bget?ko:K00430	GO:0020037^heme binding^molecular_function;GO:0046872^metal ion binding^molecular_function;GO:0004601^peroxidase activity^molecular_function;GO:0042744^hydrogen peroxide catabolic process^biological_process;GO:0006979^response to oxidative stress^biological_process;GO:0005576^extracellular region^cellular_component	--	PF00141.22^Peroxidase	AA2	SignalP-TM	--
Ccam12g00112	121.325	2.25254	0.488844	4.6079	4.06764e-06	3.60561e-05	Ccam12g00112	RWR96125.1^S-type anion channel SLAH1-like protein^93.69%	Q5E930.1^RecName: Full=S-type anion channel SLAH1; AltName: Full=SLAC1-homolog protein 1^53.57%	--	GO:0008308^voltage-gated anion channel activity^molecular_function;GO:0006873^cellular ion homeostasis^biological_process;GO:0006821^chloride transport^biological_process;GO:1901529^positive regulation of anion channel activity^biological_process;GO:0009651^response to salt stress^biological_process;GO:0009414^response to water deprivation^biological_process;GO:0016021^integral component of membr…	--	PF03595.16^Voltage-dependent anion channel	--	--	o100-122i135-155o170-192i197-219o229-248i260-282o292-311i318-337o347-369i
Ccam02g00263	26.5891	-5.37438	1.17334	-4.5804	4.64082e-06	4.05968e-05	Ccam02g00263	RWR75407.1^AP2-like protein ethylene-responsive transcription factor isoform X1^97.08%	Q94AN4.1^RecName: Full=AP2-like ethylene-responsive transcription factor At1g16060^60.83%	K09285|OVM, ANT|http://www.genome.jp/dbget-bin/www_bget?ko:K09285	GO:0003677^DNA binding^molecular_function;GO:0003700^DNA-binding transcription factor activity^molecular_function;GO:0000981^DNA-binding transcription factor activity, RNA polymerase II-specific^molecular_function;GO:0009873^ethylene-activated signaling pathway^biological_process;GO:0010187^negative regulation of seed germination^biological_process;GO:1901959^positive regulation of cutin biosynth…	--	PF00847.19^AP2 domain	--	--	--
Ccam08g00673	1343.74	-1.36297	0.301917	-4.51438	6.35033e-06	5.37403e-05	Ccam08g00673	RWR90348.1^Protein kinase domain-containing protein^99.47%	Q9C7T7.1^RecName: Full=Receptor protein-tyrosine kinase CEPR2; AltName: Full=Protein C-TERMINALLY ENCODED PEPTIDE RECEPTOR 2; Flags: Precursor^50.9%	--	GO:0005524^ATP binding^molecular_function;GO:0042277^peptide binding^molecular_function;GO:0017046^peptide hormone binding^molecular_function;GO:0001653^peptide receptor activity^molecular_function;GO:0004674^protein serine/threonine kinase activity^molecular_function;GO:0004714^transmembrane receptor protein tyrosine kinase activity^molecular_function;GO:1902025^nitrate import^biological_process…	COG4886^receptor-like protein kinase^T	PF00069.24^Protein kinase domain	--	--	o613-635i
Ccam02g02164	340.483	1.14321	0.253488	4.50992	6.48515e-06	5.48163e-05	Ccam02g02164	RWR76865.1^Ankyrin repeat-containing protein^81.65%	Q9C7A2.1^RecName: Full=Ankyrin repeat-containing protein ITN1; AltName: Full=Protein INCREASED TOLERANCE TO NACL^79.26%	--	GO:0034613^cellular protein localization^biological_process;GO:0009651^response to salt stress^biological_process;GO:0016021^integral component of membrane^cellular_component;GO:0016020^membrane^cellular_component;GO:0005634^nucleus^cellular_component;GO:0005886^plasma membrane^cellular_component	COG0666|KOG0504^Ankyrin repeat-containing protein^S	PF12796.6^Ankyrin repeats (3 copies)	--	--	i413-435o455-477i497-519o524-546i
Ccam05g00274	1335.37	-1.17169	0.260624	-4.49572	6.93357e-06	5.82364e-05	Ccam05g00274	RWR84199.1^NAC domain-containing protein 82-like protein^63.66%	Q94F58.1^RecName: Full=NAC domain-containing protein 89; Short=ANAC089; AltName: Full=Protein FRUCTOSE-SENSING QUANTITATIVE TRAIT LOCUS 6^36.9%	--	GO:0003677^DNA binding^molecular_function;GO:0003700^DNA-binding transcription factor activity^molecular_function;GO:0009910^negative regulation of flower development^biological_process;GO:0009626^plant-type hypersensitive response^biological_process;GO:0045893^positive regulation of transcription, DNA-templated^biological_process;GO:0034976^response to endoplasmic reticulum stress^biological_pro…	--	PF02365.14^No apical meristem (NAM) protein	--	--	o501-523i
Ccam03g02869	3723.68	-1.1095	0.247174	-4.48872	7.16514e-06	5.99364e-05	Ccam03g02869	RWR80519.1^Protein kinase domain-containing protein^99.59%	Q39030.2^RecName: Full=Serine/threonine-protein kinase AtPK2/AtPK19; AltName: Full=Ribosomal-protein S6 kinase homolog 2^68.07%	K04688|RPS6KB|http://www.genome.jp/dbget-bin/www_bget?ko:K04688	GO:0005524^ATP binding^molecular_function;GO:0016301^kinase activity^molecular_function;GO:0004672^protein kinase activity^molecular_function;GO:0004674^protein serine/threonine kinase activity^molecular_function;GO:0035556^intracellular signal transduction^biological_process;GO:0045727^positive regulation of translation^biological_process;GO:0006468^protein phosphorylation^biological_process;GO:…	KOG0598^serine threonine-protein kinase^T	PF00069.24^Protein kinase domain	--	--	--
Ccam10g01743	28.4727	-5.21042	1.16839	-4.45948	8.21594e-06	6.76252e-05	Ccam10g01743	RWR94613.1^Fumarate lyase^81.43%	P93033.2^RecName: Full=Fumarate hydratase 1, mitochondrial; Short=Fumarase 1; Flags: Precursor^72.62%	K01679|E4.2.1.2B, fumC|http://www.genome.jp/dbget-bin/www_bget?ko:K01679	GO:0004333^fumarate hydratase activity^molecular_function;GO:0006106^fumarate metabolic process^biological_process;GO:0006108^malate metabolic process^biological_process;GO:0048868^pollen tube development^biological_process;GO:0006979^response to oxidative stress^biological_process;GO:0009651^response to salt stress^biological_process;GO:0006099^tricarboxylic acid cycle^biological_process;GO:0005…	COG0114|KOG1317^Fumarate hydratase 1, mitochondrial^C	PF00206.19^Lyase	--	--	--
Ccam07g00506	53.7977	2.37456	0.533923	4.44739	8.69193e-06	7.10922e-05	Ccam07g00506	RWR79565.1^NADH dehydrogenase ubiquinone iron-sulfur protein 1, mitochondrial^76.09%	Q9FGI6.2^RecName: Full=NADH dehydrogenase^52.41%	K03934|NDUFS1|http://www.genome.jp/dbget-bin/www_bget?ko:K03934	GO:0051537^2 iron, 2 sulfur cluster binding^molecular_function;GO:0051539^4 iron, 4 sulfur cluster binding^molecular_function;GO:0009055^electron transfer activity^molecular_function;GO:0046872^metal ion binding^molecular_function;GO:0008137^NADH dehydrogenase (ubiquinone) activity^molecular_function;GO:0042773^ATP synthesis coupled electron transport^biological_process;GO:0045333^cellular respir…	COG1034|KOG2282^NADH dehydrogenase^C	PF13510.5^2Fe-2S iron-sulfur cluster binding domain	--	--	--
Ccam01g02204	2896.06	1.04703	0.236025	4.43611	9.15993e-06	7.44509e-05	Ccam01g02204	RWR73445.1^ABC transporter C family member 3-like protein isoform X1^98.36%	Q9LK64.1^RecName: Full=ABC transporter C family member 3; Short=ABC transporter ABCC.3; Short=AtABCC3; AltName: Full=ATP-energized glutathione S-conjugate pump 3; AltName: Full=Glutathione S-conjugate-transporting ATPase 3; AltName: Full=Multidrug resistance-associated protein 3^62.07%	--	GO:0005524^ATP binding^molecular_function;GO:0042626^ATPase-coupled transmembrane transporter activity^molecular_function;GO:0010290^chlorophyll catabolite transmembrane transporter activity^molecular_function;GO:0015431^glutathione S-conjugate-exporting ATPase activity^molecular_function;GO:0055085^transmembrane transport^biological_process;GO:0048046^apoplast^cellular_component;GO:0016021^integ…	COG1132|KOG0054^ABC transporter C family member^Q	PF00005.26^ABC transporter	--	SignalP-TM	o27-49i70-92o107-129i142-164o174-196i428-450o454-476i543-565o949-971i991-1013o1074-1105i1174-1196o1206-1228i
Ccam01g00931	3063.64	2.7869	0.629433	4.42763	9.52747e-06	7.70572e-05	Ccam01g00931	RWR72617.1^AAA-ATPase ASD, mitochondrial^96.35%	Q9FLD5.1^RecName: Full=AAA-ATPase ASD, mitochondrial; AltName: Full=AAA-ATPase 1; AltName: Full=Protein ATPASE-IN-SEED-DEVELOPMENT^59.91%	--	GO:0005524^ATP binding^molecular_function;GO:0016887^ATPase activity^molecular_function;GO:0010154^fruit development^biological_process;GO:0009737^response to abscisic acid^biological_process;GO:0009409^response to cold^biological_process;GO:0009651^response to salt stress^biological_process;GO:0009414^response to water deprivation^biological_process;GO:0010431^seed maturation^biological_process;…	COG0465|KOG0743^AAA-type ATPase family protein^O	PF14363.5^Domain associated at C-terminal with AAA	--	SignalP-TM	i7-24o
Ccam03g01358	657.725	-2.7495	0.624223	-4.40468	1.0594e-05	8.47658e-05	Ccam03g01358	RWR75113.1^annexin D5-like protein^62.5%	Q9C9X3.2^RecName: Full=Annexin D5; AltName: Full=AnnAt5^40.77%	--	GO:0051015^actin filament binding^molecular_function;GO:0005509^calcium ion binding^molecular_function;GO:0005544^calcium-dependent phospholipid binding^molecular_function;GO:0005543^phospholipid binding^molecular_function;GO:0009555^pollen development^biological_process;GO:0009846^pollen germination^biological_process;GO:0009860^pollen tube growth^biological_process;GO:0009409^response to cold^b…	KOG0819^ANX^U	PF00191.19^Annexin	--	--	--
Ccam11g00016	19132.5	1.13267	0.258528	4.38123	1.18012e-05	9.34247e-05	Ccam11g00016	RWR94471.1^DEAD-box ATP-dependent RNA helicase 3, chloroplastic isoform X1^95.51%	Q8L7S8.2^RecName: Full=DEAD-box ATP-dependent RNA helicase 3, chloroplastic; AltName: Full=Protein EMBRYO DEFECTIVE 1138; Flags: Precursor^78.7%	--	GO:0005524^ATP binding^molecular_function;GO:0004386^helicase activity^molecular_function;GO:0003729^mRNA binding^molecular_function;GO:0008270^zinc ion binding^molecular_function;GO:0009658^chloroplast organization^biological_process;GO:0000373^Group II intron splicing^biological_process;GO:0009651^response to salt stress^biological_process;GO:0042254^ribosome biogenesis^biological_process;GO:00…	COG0513|KOG0331^DEAD-box ATP-dependent RNA helicase 3^A	PF00270.28^DEAD/DEAH box helicase	--	--	--
Ccam11g01604	6262.14	-1.32462	0.311246	-4.25585	2.08253e-05	0.000154918	Ccam11g01604	RWR95496.1^caffeoylshikimate esterase-like protein isoform X1^99.38%	Q9C942.1^RecName: Full=Caffeoylshikimate esterase; AltName: Full=Lysophospholipase 2; Short=LysoPL2^38.57%	--	GO:0003846^2-acylglycerol O-acyltransferase activity^molecular_function;GO:0090430^caffeoyl-CoA: alcohol caffeoyl transferase activity^molecular_function;GO:0016787^hydrolase activity^molecular_function;GO:0004622^lysophospholipase activity^molecular_function;GO:0009809^lignin biosynthetic process^biological_process;GO:0046686^response to cadmium ion^biological_process;GO:0042542^response to hydr…	COG2267|KOG1455^Monoglyceride lipase^I	PF12146.7^Serine aminopeptidase, S33	CE7	--	--
Ccam03g02975	676.428	2.27015	0.53683	4.22881	2.3493e-05	0.000172422	Ccam03g02975	RWR80606.1^mannose-1-phosphate guanylyltransferase 1-like protein^98.61%	O22287.1^RecName: Full=Mannose-1-phosphate guanylyltransferase 1; AltName: Full=GDP-mannose pyrophosphorylase 1; AltName: Full=Protein CYTOKINESIS DEFECTIVE 1; AltName: Full=Protein EMBRYO DEFECTIVE 101; AltName: Full=Protein HYPERSENSITIVE TO AMMONIUM ION 1; AltName: Full=Protein SENSITIVE TO OZONE 1; AltName: Full=Protein VITAMIN C DEFECTIVE 1^73.41%	K00966|GMPP|http://www.genome.jp/dbget-bin/www_bget?ko:K00966	GO:0005525^GTP binding^molecular_function;GO:0004475^mannose-1-phosphate guanylyltransferase activity^molecular_function;GO:0030244^cellulose biosynthetic process^biological_process;GO:0042742^defense response to bacterium^biological_process;GO:0009298^GDP-mannose biosynthetic process^biological_process;GO:0019853^L-ascorbic acid biosynthetic process^biological_process;GO:0060359^response to ammo…	COG1208|KOG1322^mannose-1-phosphate guanylyltransferase^M	PF00483.22^Nucleotidyl transferase	--	--	--
Ccam05g00719	619.682	-1.17596	0.278359	-4.22463	2.39333e-05	0.00017534	Ccam05g00719	RWR84582.1^serine/threonine-protein kinase/endoribonuclease IRE1a^97.68%	Q9C5S2.1^RecName: Full=Serine/threonine-protein kinase/endoribonuclease IRE1a; AltName: Full=Endoplasmic reticulum-to-nucleus signaling 1-2; AltName: Full=Inositol-requiring protein 1-2; Short=AtIRE1-2; AltName: Full=Serine/threonine-protein kinase/endoribonuclease IRE1-2; Includes: RecName: Full=Serine/threonine-protein kinase; Includes: RecName: Full=Endoribonuclease; Flags: Precursor^43.51%	K08852|ERN1|http://www.genome.jp/dbget-bin/www_bget?ko:K08852	GO:0005524^ATP binding^molecular_function;GO:0004521^endoribonuclease activity^molecular_function;GO:0046872^metal ion binding^molecular_function;GO:0004672^protein kinase activity^molecular_function;GO:0004674^protein serine/threonine kinase activity^molecular_function;GO:0051082^unfolded protein binding^molecular_function;GO:0009816^defense response to bacterium, incompatible interaction^biolog…	COG0515|KOG1027^Serine threonine-protein kinase endoribonuclease^T	PF06479.11^Ribonuclease 2-5A	--	--	--
Ccam10g01970	601.015	1.35344	0.323331	4.18594	2.83994e-05	0.000204291	Ccam10g01970	RWR94402.1^serine/threonine-protein kinase/endoribonuclease IRE1a^98.44%	Q93VJ2.1^RecName: Full=Serine/threonine-protein kinase/endoribonuclease IRE1b; AltName: Full=Endoplasmic reticulum-to-nucleus signaling 1-1; AltName: Full=Inositol-requiring protein 1-1; Short=AtIRE1-1; AltName: Full=Serine/threonine-protein kinase/endoribonuclease IRE1-1; Includes: RecName: Full=Serine/threonine-protein kinase; Includes: RecName: Full=Endoribonuclease; Flags: Precursor^40.14%	K08852|ERN1|http://www.genome.jp/dbget-bin/www_bget?ko:K08852	GO:0005524^ATP binding^molecular_function;GO:0004521^endoribonuclease activity^molecular_function;GO:0046872^metal ion binding^molecular_function;GO:0004672^protein kinase activity^molecular_function;GO:0004674^protein serine/threonine kinase activity^molecular_function;GO:0051082^unfolded protein binding^molecular_function;GO:0006914^autophagy^biological_process;GO:0009816^defense response to ba…	COG0515|KOG1027^Serine threonine-protein kinase endoribonuclease^T	PF00069.24^Protein kinase domain	--	--	--
Ccam07g02018	925.97	1.91403	0.457307	4.18543	2.84624e-05	0.000204571	Ccam07g02018	RWR89494.1^putative receptor-like protein kinase^99.33%	Q7XR88.2^RecName: Full=Salt tolerance receptor-like cytoplasmic kinase 1; AltName: Full=Receptor-like cytoplasmic kinase 154; Short=OsRLCK154 >A2XW02.1 RecName: Full=Salt tolerance receptor-like cytoplasmic kinase 1; AltName: Full=Receptor-like cytoplasmic kinase 154; Short=OsRLCK154^50.99%	K04733|IRAK4|http://www.genome.jp/dbget-bin/www_bget?ko:K04733	GO:0005524^ATP binding^molecular_function;GO:0043621^protein self-association^molecular_function;GO:0004712^protein serine/threonine/tyrosine kinase activity^molecular_function;GO:0004713^protein tyrosine kinase activity^molecular_function;GO:0004675^transmembrane receptor protein serine/threonine kinase activity^molecular_function;GO:0018108^peptidyl-tyrosine phosphorylation^biological_process;G…	COG0515|KOG1187^receptor-like protein kinase^T	PF00069.24^Protein kinase domain	--	SignalP-TM	o28-50i71-93o
Ccam11g02220	3791.65	1.04781	0.252011	4.15781	3.21309e-05	0.000227817	Ccam11g02220	RWR96002.1^Signal transduction response regulator^99.16%	Q9C5U2.1^RecName: Full=Histidine kinase 2; AltName: Full=Arabidopsis histidine kinase 2; Short=AtHK2; AltName: Full=Protein AUTHENTIC HIS-KINASE 2^57.79%	K14489|AHK2_3_4|http://www.genome.jp/dbget-bin/www_bget?ko:K14489	GO:0009884^cytokinin receptor activity^molecular_function;GO:0042802^identical protein binding^molecular_function;GO:0019900^kinase binding^molecular_function;GO:0000155^phosphorelay sensor kinase activity^molecular_function;GO:0004673^protein histidine kinase activity^molecular_function;GO:0043424^protein histidine kinase binding^molecular_function;GO:0071215^cellular response to abscisic acid s…	COG0642|KOG0519^Histidine kinase^T	PF03924.12^CHASE domain	--	--	o5-27i65-82o217-239i266-283o
Ccam11g01669	757.398	-1.46459	0.352785	-4.15149	3.30311e-05	0.000233595	Ccam11g01669	XP_010253496.1^PREDICTED: mitogen-activated protein kinase 3-like^82.03%	Q39023.2^RecName: Full=Mitogen-activated protein kinase 3; Short=AtMPK3; Short=MAP kinase 3^78.18%	K20536|MPK3|http://www.genome.jp/dbget-bin/www_bget?ko:K20536	GO:0005524^ATP binding^molecular_function;GO:0004707^MAP kinase activity^molecular_function;GO:0004672^protein kinase activity^molecular_function;GO:0009738^abscisic acid-activated signaling pathway^biological_process;GO:0010120^camalexin biosynthetic process^biological_process;GO:0042742^defense response to bacterium^biological_process;GO:0050832^defense response to fungus^biological_process;GO:…	KOG0660^mitogen-activated protein kinase^T	PF00069.24^Protein kinase domain	--	--	--
Ccam01g02008	164.788	-1.90312	0.459756	-4.13943	3.48177e-05	0.000245245	Ccam01g02008	RWR73445.1^ABC transporter C family member 3-like protein isoform X1^92.66%	Q9LK64.1^RecName: Full=ABC transporter C family member 3; Short=ABC transporter ABCC.3; Short=AtABCC3; AltName: Full=ATP-energized glutathione S-conjugate pump 3; AltName: Full=Glutathione S-conjugate-transporting ATPase 3; AltName: Full=Multidrug resistance-associated protein 3^75.38%	--	GO:0005524^ATP binding^molecular_function;GO:0042626^ATPase-coupled transmembrane transporter activity^molecular_function;GO:0010290^chlorophyll catabolite transmembrane transporter activity^molecular_function;GO:0015431^glutathione S-conjugate-exporting ATPase activity^molecular_function;GO:0055085^transmembrane transport^biological_process;GO:0048046^apoplast^cellular_component;GO:0016021^integ…	COG1132|KOG0054^ATP-binding cassette, sub-family C (CFTR MRP), member^Q	PF00005.26^ABC transporter	--	SignalP-TM	i36-58o68-90i
Ccam04g01363	779.428	-1.05057	0.254176	-4.13323	3.577e-05	0.000251379	Ccam04g01363	RWR82686.1^RNA-binding protein 38 isoform X2^96.92%	Q9M1S3.1^RecName: Full=Probable RNA-binding protein ARP1; AltName: Full=ABA-regulated RNA-binding protein 1^46.96%	--	GO:0003729^mRNA binding^molecular_function;GO:0003723^RNA binding^molecular_function;GO:0006397^mRNA processing^biological_process;GO:0010029^regulation of seed germination^biological_process;GO:0009737^response to abscisic acid^biological_process;GO:0009651^response to salt stress^biological_process;GO:0009414^response to water deprivation^biological_process;GO:0005634^nucleus^cellular_component…	KOG0149^RNA recognition^S	PF00076.21^RNA recognition motif. (a.k.a. RRM, RBD, or RNP domain)	--	--	--
Ccam07g02374	244.185	1.661	0.40536	4.09761	4.17446e-05	0.000288677	Ccam07g02374	RWR89764.1^Aconitase A/isopropylmalate dehydratase small subunit^97.01%	Q9ZW85.1^RecName: Full=3-isopropylmalate dehydratase small subunit 3; AltName: Full=AtLEUD3; AltName: Full=Isopropylmalate isomerase small subunit 3; Flags: Precursor^75.14%	K01704|leuD|http://www.genome.jp/dbget-bin/www_bget?ko:K01704	GO:0003861^3-isopropylmalate dehydratase activity^molecular_function;GO:0009658^chloroplast organization^biological_process;GO:0048229^gametophyte development^biological_process;GO:0019761^glucosinolate biosynthetic process^biological_process;GO:0009098^leucine biosynthetic process^biological_process;GO:0009651^response to salt stress^biological_process;GO:0009507^chloroplast^cellular_component;G…	COG0066^3-isopropylmalate dehydratase, small^E	PF00694.18^Aconitase C-terminal domain	--	--	--
Ccam03g03438	1357.95	-1.26761	0.310113	-4.08759	4.35874e-05	0.000300242	Ccam03g03438	RWR80983.1^Heat shock factor HSF-type^91.7%	Q338B0.2^RecName: Full=Heat stress transcription factor A-2c; AltName: Full=Heat stress transcription factor 25; Short=OsHsf-25; AltName: Full=Heat stress transcription factor 6; Short=OsHSF6; Short=rHsf6^43.82%	K09419|HSFF|http://www.genome.jp/dbget-bin/www_bget?ko:K09419	GO:0003700^DNA-binding transcription factor activity^molecular_function;GO:0042802^identical protein binding^molecular_function;GO:0000978^RNA polymerase II proximal promoter sequence-specific DNA binding^molecular_function;GO:0043565^sequence-specific DNA binding^molecular_function;GO:0034605^cellular response to heat^biological_process;GO:0061408^positive regulation of transcription from RNA po…	COG5169|KOG0627^heat stress transcription factor^K	PF00447.16^HSF-type DNA-binding	--	--	--
Ccam02g01012	201.591	4.63051	1.13876	4.06627	4.77717e-05	0.00032624	Ccam02g01012	RWR76073.1^ERCC4 domain-containing protein^93.33%	Q9LKI5.2^RecName: Full=DNA repair endonuclease UVH1; AltName: Full=DNA excision repair protein XP-F homolog; AltName: Full=Ultraviolet hypersensitive 1; Short=AtRAD1^60.63%	K10848|ERCC4, XPF|http://www.genome.jp/dbget-bin/www_bget?ko:K10848	GO:0003684^damaged DNA binding^molecular_function;GO:0003697^single-stranded DNA binding^molecular_function;GO:0000014^single-stranded DNA endodeoxyribonuclease activity^molecular_function;GO:0006281^DNA repair^biological_process;GO:0000724^double-strand break repair via homologous recombination^biological_process;GO:0006289^nucleotide-excision repair^biological_process;GO:1901255^nucleotide-exci…	COG1948|KOG0442^DNA repair endonuclease^L	PF02732.14^ERCC4 domain	--	--	--
Ccam04g02218	13880.7	1.13929	0.283452	4.01933	5.83627e-05	0.000389295	Ccam04g02218	RWR83367.1^heat shock protein 90-5, chloroplastic-like protein^97.65%	Q9SIF2.1^RecName: Full=Heat shock protein 90-5, chloroplastic; Short=AtHSP90.5; Short=AtHsp90-5; AltName: Full=Heat shock protein 88-1; Short=Hsp88-1; AltName: Full=Hsp90C; AltName: Full=Protein EMBRYO DEFECTIVE 1956; AltName: Full=Protein chlorate-resistance 88; Flags: Precursor^81.07%	K09487|HSP90B, TRA1|http://www.genome.jp/dbget-bin/www_bget?ko:K09487	GO:0005524^ATP binding^molecular_function;GO:0042803^protein homodimerization activity^molecular_function;GO:0051082^unfolded protein binding^molecular_function;GO:0009704^de-etiolation^biological_process;GO:0006457^protein folding^biological_process;GO:0045037^protein import into chloroplast stroma^biological_process;GO:0010157^response to chlorate^biological_process;GO:0009408^response to heat^…	COG0326|KOG0019^heat shock protein^O	PF00183.17^Hsp90 protein	--	--	--
Ccam05g00681	1279.48	-2.15436	0.537216	-4.01023	6.06591e-05	0.000403195	Ccam05g00681	RWR84548.1^NAC domain-containing protein 35-like protein^99.26%	Q10S65.1^RecName: Full=NAC domain-containing protein 22; Short=ONAC022^53.07%	--	GO:0043565^sequence-specific DNA binding^molecular_function;GO:1901002^positive regulation of response to salt stress^biological_process;GO:1902584^positive regulation of response to water deprivation^biological_process;GO:0045893^positive regulation of transcription, DNA-templated^biological_process;GO:0005634^nucleus^cellular_component	--	PF02365.14^No apical meristem (NAM) protein	--	--	--
Ccam01g02320	766.406	-1.23469	0.310571	-3.97555	7.02161e-05	0.000459902	Ccam01g02320	RWR73520.1^SANT/Myb domain-containing protein^98.82%	Q7XC57.1^RecName: Full=Transcription factor MYBS3; AltName: Full=Myb-related protein S3; Short=OsMYBS3^50.46%	--	GO:0003677^DNA binding^molecular_function;GO:0003700^DNA-binding transcription factor activity^molecular_function;GO:0046872^metal ion binding^molecular_function;GO:0045892^negative regulation of transcription, DNA-templated^biological_process;GO:0009733^response to auxin^biological_process;GO:0046686^response to cadmium ion^biological_process;GO:0009723^response to ethylene^biological_process;GO…	--	PF00249.30^Myb-like DNA-binding domain	--	--	--
Ccam09g00600	293.968	6.08835	1.5333	3.97074	7.16505e-05	0.000468053	Ccam09g00600	RWR92026.1^NADP-linked oxidoreductase superfamily protein^96.21%	Q0PGJ6.1^RecName: Full=NADPH-dependent aldo-keto reductase, chloroplastic; Short=AtChlAKR; AltName: Full=Aldo-keto reductase family 4 member C9^72.7%	--	GO:0008106^alcohol dehydrogenase (NADP+) activity^molecular_function;GO:0004032^alditol:NADP+ 1-oxidoreductase activity^molecular_function;GO:0004033^aldo-keto reductase (NADP) activity^molecular_function;GO:0070401^NADP+ binding^molecular_function;GO:0016491^oxidoreductase activity^molecular_function;GO:0016229^steroid dehydrogenase activity^molecular_function;GO:0055114^oxidation-reduction proc…	COG0656|KOG1577^reductase family^C	PF00248.20^Aldo/keto reductase family	--	--	--
Ccam03g01519	49.4927	-2.96913	0.74786	-3.97017	7.18224e-05	0.000469052	Ccam03g01519	RWR79690.1^myb-related protein 306^100.0%	B3VTV7.1^RecName: Full=Transcription factor MYB60; AltName: Full=Myb domain protein 60; Short=VvMYB60^54.66%	K09422|MYBP|http://www.genome.jp/dbget-bin/www_bget?ko:K09422	GO:0043565^sequence-specific DNA binding^molecular_function;GO:0044212^transcription regulatory region DNA binding^molecular_function;GO:0030154^cell differentiation^biological_process;GO:0009737^response to abscisic acid^biological_process;GO:0009651^response to salt stress^biological_process;GO:0010118^stomatal movement^biological_process;GO:0005634^nucleus^cellular_component	COG5147|KOG0048^Myb-related protein^K	PF00249.30^Myb-like DNA-binding domain	--	--	--
Ccam01g02010	151.237	-2.2405	0.576325	-3.88756	0.000101257	0.000635204	Ccam01g02010	RWR73445.1^ABC transporter C family member 3-like protein isoform X1^85.56%	Q9LK64.1^RecName: Full=ABC transporter C family member 3; Short=ABC transporter ABCC.3; Short=AtABCC3; AltName: Full=ATP-energized glutathione S-conjugate pump 3; AltName: Full=Glutathione S-conjugate-transporting ATPase 3; AltName: Full=Multidrug resistance-associated protein 3^68.66%	--	GO:0005524^ATP binding^molecular_function;GO:0042626^ATPase-coupled transmembrane transporter activity^molecular_function;GO:0010290^chlorophyll catabolite transmembrane transporter activity^molecular_function;GO:0015431^glutathione S-conjugate-exporting ATPase activity^molecular_function;GO:0055085^transmembrane transport^biological_process;GO:0048046^apoplast^cellular_component;GO:0016021^integ…	COG1132|KOG0054^ABC transporter C family member^Q	PF00664.22^ABC transporter transmembrane region	--	--	o248-270i337-359o
Ccam10g00064	1088.46	1.1545	0.297585	3.87956	0.000104645	0.000653467	Ccam10g00064	RWR93157.1^zinc finger protein^96.67%	F4JYG0.1^RecName: Full=E4 SUMO-protein ligase PIAL2; AltName: Full=Protein INHIBITOR OF ACTIVATED STAT-LIKE 2^43.64%	K04706|PIAS1|http://www.genome.jp/dbget-bin/www_bget?ko:K04706	GO:0016874^ligase activity^molecular_function;GO:0019789^SUMO transferase activity^molecular_function;GO:0008270^zinc ion binding^molecular_function;GO:0051176^positive regulation of sulfur metabolic process^biological_process;GO:0016925^protein sumoylation^biological_process;GO:0009737^response to abscisic acid^biological_process;GO:0006970^response to osmotic stress^biological_process;GO:000965…	KOG2169^MIZ/SP-RING zinc finger^K	PF02891.19^MIZ/SP-RING zinc finger	--	--	--
Ccam05g00566	6323.13	-1.58034	0.407671	-3.8765	0.000105968	0.000660562	Ccam05g00566	RWR84447.1^chlorophyll a-b binding protein 13, chloroplastic^99.25%	P27489.1^RecName: Full=Chlorophyll a-b binding protein 13, chloroplastic; AltName: Full=LHCII type III CAB-13; Flags: Precursor^88.21%	K08914|LHCB3|http://www.genome.jp/dbget-bin/www_bget?ko:K08914	GO:0016168^chlorophyll binding^molecular_function;GO:0046872^metal ion binding^molecular_function;GO:0009768^photosynthesis, light harvesting in photosystem I^biological_process;GO:0018298^protein-chromophore linkage^biological_process;GO:0009416^response to light stimulus^biological_process;GO:0009941^chloroplast envelope^cellular_component;GO:0009535^chloroplast thylakoid membrane^cellular_comp…	--	PF00504.20^Chlorophyll A-B binding protein	--	--	--
Ccam01g00752	12.0602	-6.32472	1.64175	-3.85244	0.000116947	0.00072093	Ccam01g00752	RWR72476.1^ankyrin repeat-containing protein ITN1-like protein^97.66%	Q9C7A2.1^RecName: Full=Ankyrin repeat-containing protein ITN1; AltName: Full=Protein INCREASED TOLERANCE TO NACL^29.95%	--	GO:0034613^cellular protein localization^biological_process;GO:0009651^response to salt stress^biological_process;GO:0016021^integral component of membrane^cellular_component;GO:0016020^membrane^cellular_component;GO:0005634^nucleus^cellular_component;GO:0005886^plasma membrane^cellular_component	COG0666|KOG0504^Ankyrin repeat-containing protein^S	PF12796.6^Ankyrin repeats (3 copies)	--	--	o590-612i625-647o657-679i
Ccam06g01031	3488.08	-1.10288	0.287147	-3.84083	0.000122621	0.000752009	Ccam06g01031	RWR87027.1^transcription factor MYB1R1-like protein^98.62%	Q9LVS0.1^RecName: Full=Transcription factor KUA1; AltName: Full=Myb-related protein H; Short=AtMYBH; Short=AtMYBS3; Short=MYBS3-homolg protein; AltName: Full=Protein KUODA1^51.92%	--	GO:0003700^DNA-binding transcription factor activity^molecular_function;GO:0000976^transcription regulatory region sequence-specific DNA binding^molecular_function;GO:0008270^zinc ion binding^molecular_function;GO:0010252^auxin homeostasis^biological_process;GO:0048527^lateral root development^biological_process;GO:0048366^leaf development^biological_process;GO:0010150^leaf senescence^biological_…	--	PF00249.30^Myb-like DNA-binding domain	--	--	--
Ccam01g02104	638.5	2.85071	0.742286	3.84044	0.000122813	0.000753001	Ccam01g02104	RWR73378.1^Dehydration-responsive protein RD22^96.74%	Q08298.1^RecName: Full=BURP domain protein RD22; AltName: Full=Dehydration-responsive protein RD22; Flags: Precursor^61.11%	--	GO:0009651^response to salt stress^biological_process;GO:0005768^endosome^cellular_component;GO:0005794^Golgi apparatus^cellular_component;GO:0005802^trans-Golgi network^cellular_component	--	PF03181.14^BURP domain	--	--	i2-24o
Ccam12g00236	3950.61	-1.81211	0.47321	-3.82939	0.000128459	0.000783138	Ccam12g00236	RWR96221.1^plasma membrane-associated cation-binding protein 1^97.16%	Q96262.1^RecName: Full=Plasma membrane-associated cation-binding protein 1; Short=AtPCAP1; AltName: Full=Microtubule-destabilizing protein 25^65.96%	--	GO:0005509^calcium ion binding^molecular_function;GO:0005516^calmodulin binding^molecular_function;GO:0005507^copper ion binding^molecular_function;GO:0008017^microtubule binding^molecular_function;GO:0005547^phosphatidylinositol-3,4,5-trisphosphate binding^molecular_function;GO:0043325^phosphatidylinositol-3,4-bisphosphate binding^molecular_function;GO:0080025^phosphatidylinositol-3,5-bisphospha…	--	PF05558.11^DREPP plasma membrane polypeptide	--	--	--
Ccam03g03508	13164.3	-1.31106	0.344418	-3.8066	0.000140888	0.000849256	Ccam03g03508	RWR81043.1^PolyADP-ribose polymerase^97.32%	Q8RY59.1^RecName: Full=Inactive poly^34.75%	--	GO:0003950^NAD+ ADP-ribosyltransferase activity^molecular_function;GO:0009816^defense response to bacterium, incompatible interaction^biological_process;GO:0009793^embryo development ending in seed dormancy^biological_process;GO:0009873^ethylene-activated signaling pathway^biological_process;GO:0009867^jasmonic acid mediated signaling pathway^biological_process;GO:0010102^lateral root morphogenes…	--	PF12174.7^RCD1-SRO-TAF4 (RST) plant domain	--	--	--
Ccam05g02486	36.3983	4.10049	1.07838	3.80245	0.000143273	0.000862576	Ccam05g02486	RWR85516.1^transcription factor AS1^98.87%	Q9S7B2.1^RecName: Full=Protein rough sheath 2; AltName: Full=Protein PHANTASTICA; AltName: Full=ZmPHAN^50.26%	K09422|MYBP|http://www.genome.jp/dbget-bin/www_bget?ko:K09422	GO:0042803^protein homodimerization activity^molecular_function;GO:0043565^sequence-specific DNA binding^molecular_function;GO:0008356^asymmetric cell division^biological_process;GO:0042742^defense response to bacterium^biological_process;GO:0050832^defense response to fungus^biological_process;GO:0010338^leaf formation^biological_process;GO:0045892^negative regulation of transcription, DNA-templ…	COG5147|KOG0048^Transcription factor^K	PF00249.30^Myb-like DNA-binding domain	--	--	--
Ccam09g00605	67.8249	-3.40029	0.894792	-3.80009	0.000144645	0.000868927	Ccam09g00605	RWR92027.1^aldo-keto reductase family 4 member C9^90.17%	Q0PGJ6.1^RecName: Full=NADPH-dependent aldo-keto reductase, chloroplastic; Short=AtChlAKR; AltName: Full=Aldo-keto reductase family 4 member C9^71.34%	--	GO:0008106^alcohol dehydrogenase (NADP+) activity^molecular_function;GO:0004032^alditol:NADP+ 1-oxidoreductase activity^molecular_function;GO:0004033^aldo-keto reductase (NADP) activity^molecular_function;GO:0070401^NADP+ binding^molecular_function;GO:0016491^oxidoreductase activity^molecular_function;GO:0016229^steroid dehydrogenase activity^molecular_function;GO:0055114^oxidation-reduction proc…	COG0656|KOG1577^reductase family^S	PF00248.20^Aldo/keto reductase family	--	--	--
Ccam01g02722	320.712	-1.43056	0.376572	-3.7989	0.000145341	0.000872681	Ccam01g02722	RWR73830.1^RNA-binding protein 38-like protein^100.0%	Q9M1S3.1^RecName: Full=Probable RNA-binding protein ARP1; AltName: Full=ABA-regulated RNA-binding protein 1^43.01%	--	GO:0003729^mRNA binding^molecular_function;GO:0003723^RNA binding^molecular_function;GO:0006397^mRNA processing^biological_process;GO:0010029^regulation of seed germination^biological_process;GO:0009737^response to abscisic acid^biological_process;GO:0009651^response to salt stress^biological_process;GO:0009414^response to water deprivation^biological_process;GO:0005634^nucleus^cellular_component…	KOG0149^RNA recognition^S	PF00076.21^RNA recognition motif. (a.k.a. RRM, RBD, or RNP domain)	--	--	--
Ccam01g00575	102.107	1.97052	0.519172	3.7955	0.000147344	0.000882775	Ccam01g00575	RWR72332.1^ethylene-responsive transcription factor ERF054^96.12%	Q9SKT1.1^RecName: Full=Ethylene-responsive transcription factor ERF053; Short=AtERF53^73.58%	--	GO:0003700^DNA-binding transcription factor activity^molecular_function;GO:0043565^sequence-specific DNA binding^molecular_function;GO:0009873^ethylene-activated signaling pathway^biological_process;GO:1900036^positive regulation of cellular response to heat^biological_process;GO:0045893^positive regulation of transcription, DNA-templated^biological_process;GO:2000070^regulation of response to wa…	--	PF00847.19^AP2 domain	--	--	--
Ccam04g01870	780.099	-1.6061	0.425174	-3.77751	0.000158402	0.000941705	Ccam04g01870	YP_740228.1^photosystem II CP47 chlorophyll apoprotein^98.4%	A6MME8.1^RecName: Full=Photosystem II CP47 reaction center protein; AltName: Full=PSII 47 kDa protein; AltName: Full=Protein CP-47^98.4%	K02704|psbB|http://www.genome.jp/dbget-bin/www_bget?ko:K02704	GO:0016168^chlorophyll binding^molecular_function;GO:0045156^electron transporter, transferring electrons within the cyclic electron transport pathway of photosynthesis activity^molecular_function;GO:0009772^photosynthetic electron transport in photosystem II^biological_process;GO:0018298^protein-chromophore linkage^biological_process;GO:0009535^chloroplast thylakoid membrane^cellular_component;G…	--	PF00421.18^Photosystem II protein	--	--	i69-91o96-118i139-161o197-219i
Ccam03g00249	11.0371	7.34267	1.9467	3.77186	0.000162036	0.00095961	Ccam03g00249	RWR78558.1^lignin-forming anionic peroxidase^99.39%	Q02200.1^RecName: Full=Lignin-forming anionic peroxidase; Flags: Precursor^68.0%	K00430|E1.11.1.7|http://www.genome.jp/dbget-bin/www_bget?ko:K00430	GO:0020037^heme binding^molecular_function;GO:0046872^metal ion binding^molecular_function;GO:0004601^peroxidase activity^molecular_function;GO:0042744^hydrogen peroxide catabolic process^biological_process;GO:0006979^response to oxidative stress^biological_process;GO:0005576^extracellular region^cellular_component	--	PF00141.22^Peroxidase	AA2	--	--
Ccam02g01557	546.002	-1.17435	0.314704	-3.73161	0.000190258	0.00110395	Ccam02g01557	RWR76425.1^transcription factor bHLH147-like protein^96.13%	Q9C8Z9.1^RecName: Full=Transcription factor bHLH148; AltName: Full=ATBS1 interacting factor 2; AltName: Full=Basic helix-loop-helix protein 148; Short=AtbHLH148; Short=bHLH 148; AltName: Full=Protein RSA1 INTERACTING TRANSCRIPTION FACTOR 1; Short=AtRITF1; AltName: Full=Transcription factor EN 143; AltName: Full=bHLH transcription factor bHLH148^48.25%	--	GO:0003700^DNA-binding transcription factor activity^molecular_function;GO:0046983^protein dimerization activity^molecular_function;GO:0043565^sequence-specific DNA binding^molecular_function;GO:0006355^regulation of transcription, DNA-templated^biological_process;GO:0042542^response to hydrogen peroxide^biological_process;GO:0006979^response to oxidative stress^biological_process;GO:0009651^resp…	--	--	--	--	--
Ccam03g00926	448.176	-1.13914	0.308376	-3.694	0.000220754	0.0012616	Ccam03g00926	RWR79184.1^Peptide methionine sulfoxide reductase MsrA^99.6%	Q9SL43.1^RecName: Full=Peptide methionine sulfoxide reductase A5; Short=AtMSRA5; AltName: Full=Peptide-methionine (S)-S-oxide reductase; Short=Peptide Met(O) reductase; AltName: Full=Protein-methionine-S-oxide reductase; Flags: Precursor^69.01%	K07304|msrA|http://www.genome.jp/dbget-bin/www_bget?ko:K07304	GO:0036456^L-methionine-(S)-S-oxide reductase activity^molecular_function;GO:0008113^peptide-methionine (S)-S-oxide reductase activity^molecular_function;GO:0034599^cellular response to oxidative stress^biological_process;GO:0005737^cytoplasm^cellular_component	COG0225|KOG1635^peptide methionine sulfoxide reductase^O	PF01625.20^Peptide methionine sulfoxide reductase	--	--	i7-29o
Ccam01g02380	1098.65	1.01121	0.273785	3.69344	0.000221245	0.0012637	Ccam01g02380	RWR78134.1^transcription factor MYB1R1-like protein isoform X2^57.82%	Q9LVS0.1^RecName: Full=Transcription factor KUA1; AltName: Full=Myb-related protein H; Short=AtMYBH; Short=AtMYBS3; Short=MYBS3-homolg protein; AltName: Full=Protein KUODA1^57.74%	--	GO:0003700^DNA-binding transcription factor activity^molecular_function;GO:0000976^transcription regulatory region sequence-specific DNA binding^molecular_function;GO:0008270^zinc ion binding^molecular_function;GO:0010252^auxin homeostasis^biological_process;GO:0048527^lateral root development^biological_process;GO:0048366^leaf development^biological_process;GO:0010150^leaf senescence^biological_…	--	PF00249.30^Myb-like DNA-binding domain	--	--	--
Ccam05g03141	765.436	1.30986	0.354958	3.69018	0.000224095	0.00127743	Ccam05g03141	XP_021825190.1^transcription factor AS1^76.97%	O80931.1^RecName: Full=Transcription factor AS1; AltName: Full=Myb-related protein 91; Short=AtMYB91; AltName: Full=Protein ASYMMETRIC LEAVES 1; AltName: Full=Protein PHANTASTICA; Short=AtPHAN^57.77%	K09422|MYBP|http://www.genome.jp/dbget-bin/www_bget?ko:K09422	GO:0003677^DNA binding^molecular_function;GO:0003700^DNA-binding transcription factor activity^molecular_function;GO:0042803^protein homodimerization activity^molecular_function;GO:0043565^sequence-specific DNA binding^molecular_function;GO:0008356^asymmetric cell division^biological_process;GO:0042742^defense response to bacterium^biological_process;GO:0050832^defense response to fungus^biologic…	COG5147|KOG0048^Transcription factor^K	PF00249.30^Myb-like DNA-binding domain	--	--	--
Ccam10g01463	1941.84	1.04469	0.28577	3.6557	0.000256485	0.00143683	Ccam10g01463	RWR94009.1^GTP-binding protein BRASSINAZOLE INSENSITIVE PALE GREEN 2, chloroplastic^98.85%	Q8W4I6.1^RecName: Full=GTP-binding protein BRASSINAZOLE INSENSITIVE PALE GREEN 2, chloroplastic; Short=Protein BRZ-INSENSITIVE-PALE GREEN 2; Flags: Precursor^64.02%	--	GO:0005525^GTP binding^molecular_function;GO:0016787^hydrolase activity^molecular_function;GO:0019843^rRNA binding^molecular_function;GO:0009742^brassinosteroid mediated signaling pathway^biological_process;GO:0009658^chloroplast organization^biological_process;GO:1901259^chloroplast rRNA processing^biological_process;GO:0032502^developmental process^biological_process;GO:1904143^positive regulat…	COG1161|KOG1249^GTP binding^S	PF01926.22^50S ribosome-binding GTPase	--	--	--
Ccam09g00417	1328.42	1.08713	0.300966	3.61214	0.000303684	0.00166493	Ccam09g00417	RWR91886.1^remorin isoform X2^98.42%	Q9FFA5.1^RecName: Full=Remorin 1.4; Short=AtREM1.4; AltName: Full=Remorin group 1 member 4^48.33%	--	GO:0010555^response to mannitol^biological_process;GO:0009651^response to salt stress^biological_process	--	PF03763.12^Remorin, C-terminal region	--	--	--
Ccam02g02307	299.269	1.14277	0.319661	3.57495	0.000350289	0.00188647	Ccam02g02307	RWR77003.1^NUDIX hydrolase domain-containing protein^98.94%	Q94B74.1^RecName: Full=Nudix hydrolase 2; Short=AtNUDT2; AltName: Full=ADP-ribose pyrophosphatase; AltName: Full=NADH pyrophosphatase^60.61%	--	GO:0047631^ADP-ribose diphosphatase activity^molecular_function;GO:0046872^metal ion binding^molecular_function;GO:0051287^NAD binding^molecular_function;GO:0000210^NAD+ diphosphatase activity^molecular_function;GO:0035529^NADH pyrophosphatase activity^molecular_function;GO:0006979^response to oxidative stress^biological_process;GO:0005829^cytosol^cellular_component	KOG0648^NUDIX domain^T	PF00293.27^NUDIX domain	--	--	--
Ccam05g00318	51.0627	-2.71989	0.769483	-3.53469	0.000408251	0.00214887	Ccam05g00318	RWR96056.1^serine/threonine-protein kinase/endoribonuclease IRE1a isoform X1^49.38%	Q9C5S2.1^RecName: Full=Serine/threonine-protein kinase/endoribonuclease IRE1a; AltName: Full=Endoplasmic reticulum-to-nucleus signaling 1-2; AltName: Full=Inositol-requiring protein 1-2; Short=AtIRE1-2; AltName: Full=Serine/threonine-protein kinase/endoribonuclease IRE1-2; Includes: RecName: Full=Serine/threonine-protein kinase; Includes: RecName: Full=Endoribonuclease; Flags: Precursor^33.33%	K08852|ERN1|http://www.genome.jp/dbget-bin/www_bget?ko:K08852	GO:0005524^ATP binding^molecular_function;GO:0004521^endoribonuclease activity^molecular_function;GO:0046872^metal ion binding^molecular_function;GO:0004672^protein kinase activity^molecular_function;GO:0004674^protein serine/threonine kinase activity^molecular_function;GO:0051082^unfolded protein binding^molecular_function;GO:0009816^defense response to bacterium, incompatible interaction^biolog…	COG0515|KOG1027^Serine threonine-protein kinase endoribonuclease^T	PF00069.24^Protein kinase domain	--	--	--
Ccam01g04171	86.8778	-2.11634	0.603117	-3.509	0.000449789	0.00234449	Ccam01g04171	RWR75114.1^annexin D5^84.82%	Q9C9X3.2^RecName: Full=Annexin D5; AltName: Full=AnnAt5^51.83%	--	GO:0051015^actin filament binding^molecular_function;GO:0005509^calcium ion binding^molecular_function;GO:0005544^calcium-dependent phospholipid binding^molecular_function;GO:0005543^phospholipid binding^molecular_function;GO:0009555^pollen development^biological_process;GO:0009846^pollen germination^biological_process;GO:0009860^pollen tube growth^biological_process;GO:0009409^response to cold^b…	KOG0819^annexin D5-like^U	PF00191.19^Annexin	--	--	--
Ccam02g02254	4198.6	1.31735	0.37764	3.48838	0.000485956	0.00249868	Ccam02g02254	RWR76968.1^magnesium protoporphyrin IX methyltransferase, chloroplastic^89.78%	Q9SW18.1^RecName: Full=Magnesium protoporphyrin IX methyltransferase, chloroplastic; Flags: Precursor^73.98%	K03428|bchM, chlM|http://www.genome.jp/dbget-bin/www_bget?ko:K03428	GO:0046406^magnesium protoporphyrin IX methyltransferase activity^molecular_function;GO:0015995^chlorophyll biosynthetic process^biological_process;GO:0009507^chloroplast^cellular_component;GO:0009941^chloroplast envelope^cellular_component;GO:0031969^chloroplast membrane^cellular_component;GO:0009534^chloroplast thylakoid^cellular_component;GO:0009535^chloroplast thylakoid membrane^cellular_comp…	COG2227|KOG1270^Magnesium-protoporphyrin^H	PF07109.10^Magnesium-protoporphyrin IX methyltransferase C-terminus	--	--	--
Ccam12g01180	366.487	-1.54333	0.444234	-3.47413	0.000512516	0.00261796	Ccam12g01180	YP_009424807.1^photosystem II 47 kDa protein (chloroplast)^96.97%	A6MMX0.1^RecName: Full=Photosystem II CP47 reaction center protein; AltName: Full=PSII 47 kDa protein; AltName: Full=Protein CP-47^99.22%	K02704|psbB|http://www.genome.jp/dbget-bin/www_bget?ko:K02704	GO:0016168^chlorophyll binding^molecular_function;GO:0045156^electron transporter, transferring electrons within the cyclic electron transport pathway of photosynthesis activity^molecular_function;GO:0009772^photosynthetic electron transport in photosystem II^biological_process;GO:0018298^protein-chromophore linkage^biological_process;GO:0009535^chloroplast thylakoid membrane^cellular_component;G…	--	PF00421.18^Photosystem II protein	--	--	i89-111o149-168i189-211o
Ccam04g01160	1374.28	-1.12074	0.32263	-3.47378	0.000513189	0.00262013	Ccam04g01160	RWR82523.1^protein C2-DOMAIN ABA-RELATED 4-like protein^100.0%	Q9LVH4.1^RecName: Full=Protein C2-DOMAIN ABA-RELATED 4; AltName: Full=C2 domain-containing protein; Short=AtC2; AltName: Full=GTPase activating protein 1; Short=AtGAP1^65.66%	--	GO:0005509^calcium ion binding^molecular_function;GO:0005096^GTPase activator activity^molecular_function;GO:0008289^lipid binding^molecular_function;GO:0005543^phospholipid binding^molecular_function;GO:0042803^protein homodimerization activity^molecular_function;GO:0043621^protein self-association^molecular_function;GO:0009738^abscisic acid-activated signaling pathway^biological_process;GO:0006…	COG5038|KOG1030^ADP-ribosylation factor GTPase-activating protein^S	PF00168.29^C2 domain	--	--	--
Ccam03g01282	2272.76	1.7375	0.501988	3.46123	0.000537712	0.00273007	Ccam03g01282	RWR79479.1^photosystem I chlorophyll a/b-binding protein 6, chloroplastic^100.0%	Q8LCQ4.1^RecName: Full=Photosystem I chlorophyll a/b-binding protein 6, chloroplastic; AltName: Full=LHCI type III LHCA6; Flags: Precursor^72.96%	K08908|LHCA2|http://www.genome.jp/dbget-bin/www_bget?ko:K08908	GO:0016168^chlorophyll binding^molecular_function;GO:0046872^metal ion binding^molecular_function;GO:0009768^photosynthesis, light harvesting in photosystem I^biological_process;GO:0018298^protein-chromophore linkage^biological_process;GO:0009637^response to blue light^biological_process;GO:0010218^response to far red light^biological_process;GO:0009416^response to light stimulus^biological_proce…	--	PF00504.20^Chlorophyll A-B binding protein	--	--	--
Ccam05g00561	31.737	4.51395	1.30497	3.45904	0.000542099	0.00274952	Ccam05g00561	RWR84443.1^F-box-like protein^97.74%	Q8GX77.1^RecName: Full=F-box protein At1g61340^43.83%	--	GO:0009961^response to 1-aminocyclopropane-1-carboxylic acid^biological_process;GO:0009737^response to abscisic acid^biological_process;GO:0009617^response to bacterium^biological_process;GO:0009753^response to jasmonic acid^biological_process;GO:0006970^response to osmotic stress^biological_process;GO:0009751^response to salicylic acid^biological_process;GO:0009651^response to salt stress^biolog…	KOG2919^telomerase Cajal body protein 1-like^UY	PF12937.6^F-box-like	--	--	--
Ccam12g00856	190.506	-1.53616	0.446381	-3.44136	0.000578794	0.00290674	Ccam12g00856	RWR96741.1^dual specificity protein kinase shkC^92.34%	F4IS56.1^RecName: Full=Integrin-linked protein kinase 1; AltName: Full=Ankyrin protein kinase 1^76.84%	--	GO:0005524^ATP binding^molecular_function;GO:0004672^protein kinase activity^molecular_function;GO:0004674^protein serine/threonine kinase activity^molecular_function;GO:0004712^protein serine/threonine/tyrosine kinase activity^molecular_function;GO:0045087^innate immune response^biological_process;GO:0046777^protein autophosphorylation^biological_process;GO:0006970^response to osmotic stress^bio…	COG0515|KOG0192^Integrin-linked protein kinase^T	PF07714.16^Protein tyrosine kinase	--	--	--
Ccam12g00156	402.449	1.03098	0.299866	3.43815	0.000585705	0.00293647	Ccam12g00156	RWR89082.1^transcription factor bHLH147-like protein^66.14%	Q9C8Z9.1^RecName: Full=Transcription factor bHLH148; AltName: Full=ATBS1 interacting factor 2; AltName: Full=Basic helix-loop-helix protein 148; Short=AtbHLH148; Short=bHLH 148; AltName: Full=Protein RSA1 INTERACTING TRANSCRIPTION FACTOR 1; Short=AtRITF1; AltName: Full=Transcription factor EN 143; AltName: Full=bHLH transcription factor bHLH148^34.68%	--	GO:0003700^DNA-binding transcription factor activity^molecular_function;GO:0046983^protein dimerization activity^molecular_function;GO:0043565^sequence-specific DNA binding^molecular_function;GO:0006355^regulation of transcription, DNA-templated^biological_process;GO:0042542^response to hydrogen peroxide^biological_process;GO:0006979^response to oxidative stress^biological_process;GO:0009651^resp…	--	--	--	--	--
Ccam11g01010	94.3622	1.54308	0.453202	3.40484	0.000662038	0.00327237	Ccam11g01010	XP_011086292.1^probable galactinol--sucrose galactosyltransferase 2^65.28%	Q94A08.2^RecName: Full=Probable galactinol--sucrose galactosyltransferase 2; AltName: Full=Protein SEED IMBIBITION 2; AltName: Full=Raffinose synthase 2^53.87%	--	GO:0052692^raffinose alpha-galactosidase activity^molecular_function;GO:0016757^transferase activity, transferring glycosyl groups^molecular_function;GO:0034484^raffinose catabolic process^biological_process;GO:0010325^raffinose family oligosaccharide biosynthetic process^biological_process;GO:0080167^response to karrikin^biological_process;GO:0006979^response to oxidative stress^biological_proce…	--	PF05691.11^Raffinose synthase or seed imbibition protein Sip1	--	--	--
Ccam11g00963	11.617	7.40428	2.22073	3.33417	0.000855544	0.00409823	Ccam11g00963	RWR97089.1^zinc finger protein^89.55%	Q9SI09.1^RecName: Full=Probable E3 ubiquitin-protein ligase XERICO; AltName: Full=RING-type E3 ubiquitin transferase XERICO^62.79%	K16285|XERICO|http://www.genome.jp/dbget-bin/www_bget?ko:K16285	GO:0046872^metal ion binding^molecular_function;GO:0016740^transferase activity^molecular_function;GO:0009688^abscisic acid biosynthetic process^biological_process;GO:0009687^abscisic acid metabolic process^biological_process;GO:0016567^protein ubiquitination^biological_process;GO:0010200^response to chitin^biological_process;GO:0009739^response to gibberellin^biological_process;GO:0006970^respon…	KOG0800^E3 ubiquitin-protein ligase RHA1B-like^O	--	--	--	--
Ccam08g00710	8.90196	7.38597	2.22201	3.324	0.000887376	0.00422935	Ccam08g00710	RWR90377.1^protein YLS9-like protein^92.58%	Q8LD98.1^RecName: Full=NDR1/HIN1-like protein 6^42.86%	--	GO:0009738^abscisic acid-activated signaling pathway^biological_process;GO:0010116^positive regulation of abscisic acid biosynthetic process^biological_process;GO:0009737^response to abscisic acid^biological_process;GO:0006970^response to osmotic stress^biological_process;GO:1902074^response to salt^biological_process;GO:0005829^cytosol^cellular_component;GO:0016021^integral component of membrane…	--	PF03168.12^Late embryogenesis abundant protein	--	--	i104-126o
Ccam01g02296	2113.92	-1.20973	0.365625	-3.30865	0.000937469	0.00443979	Ccam01g02296	RWR73502.1^Alpha/beta hydrolase fold-1^99.49%	Q9C942.1^RecName: Full=Caffeoylshikimate esterase; AltName: Full=Lysophospholipase 2; Short=LysoPL2^32.29%	--	GO:0003846^2-acylglycerol O-acyltransferase activity^molecular_function;GO:0090430^caffeoyl-CoA: alcohol caffeoyl transferase activity^molecular_function;GO:0016787^hydrolase activity^molecular_function;GO:0004622^lysophospholipase activity^molecular_function;GO:0009809^lignin biosynthetic process^biological_process;GO:0046686^response to cadmium ion^biological_process;GO:0042542^response to hydr…	COG2267|KOG1455^hydrolase, alpha beta fold family protein^I	PF12146.7^Serine aminopeptidase, S33	CE7	SignalP-TM	i33-55o
Ccam06g00789	709.887	-1.01278	0.307179	-3.29703	0.000977135	0.00459499	Ccam06g00789	RWR86851.1^ABSCISIC ACID-INSENSITIVE 5-like protein 4 isoform X3^99.58%	Q0JHF1.1^RecName: Full=bZIP transcription factor 12; Short=OsBZIP12; AltName: Full=Abscisic acid responsive elements-binding factor 1; Short=ABA responsive element binding factor 1; Short=ABRE-binding factor 1; Short=OsABF1^35.4%	K14432|ABF|http://www.genome.jp/dbget-bin/www_bget?ko:K14432	GO:0003700^DNA-binding transcription factor activity^molecular_function;GO:0043565^sequence-specific DNA binding^molecular_function;GO:0009738^abscisic acid-activated signaling pathway^biological_process;GO:0009789^positive regulation of abscisic acid-activated signaling pathway^biological_process;GO:1901002^positive regulation of response to salt stress^biological_process;GO:1902584^positive reg…	--	PF00170.20^bZIP transcription factor	--	--	--
Ccam03g03965	636.929	1.3191	0.400754	3.29155	0.000996362	0.00467305	Ccam03g03965	RWR81404.1^transcription factor MYB44-like protein^95.47%	O23160.1^RecName: Full=Transcription factor MYB73; AltName: Full=Myb-related protein 73; Short=AtMYB73^45.78%	K09422|MYBP|http://www.genome.jp/dbget-bin/www_bget?ko:K09422	GO:0003700^DNA-binding transcription factor activity^molecular_function;GO:0043565^sequence-specific DNA binding^molecular_function;GO:0044212^transcription regulatory region DNA binding^molecular_function;GO:0019760^glucosinolate metabolic process^biological_process;GO:1901001^negative regulation of response to salt stress^biological_process;GO:0010929^positive regulation of auxin mediated signa…	COG5147|KOG0048^transcription factor^K	PF00249.30^Myb-like DNA-binding domain	--	--	--
Ccam02g00244	578.892	-1.35912	0.41602	-3.26696	0.0010871	0.00503811	Ccam02g00244	RWR75394.1^Pkinase domain-containing protein^94.82%	Q551H4.1^RecName: Full=Serine/threonine-protein kinase fray2; AltName: Full=STE20-like kinase fray2^55.73%	K08835|OXSR1, STK39|http://www.genome.jp/dbget-bin/www_bget?ko:K08835	GO:0005524^ATP binding^molecular_function;GO:0046872^metal ion binding^molecular_function;GO:0004674^protein serine/threonine kinase activity^molecular_function;GO:0032147^activation of protein kinase activity^biological_process;GO:0023014^signal transduction by protein phosphorylation^biological_process;GO:0031098^stress-activated protein kinase signaling cascade^biological_process;GO:0005737^cy…	KOG0582^ATP binding kinase protein kinase protein serine threonine kinase protein tyrosine kinase^T	PF00069.24^Protein kinase domain	--	--	--
Ccam01g03137	54.5217	1.72887	0.530659	3.25796	0.00112215	0.00518498	Ccam01g03137	RWR74181.1^protein OS-9 isoform X2^50.0%	Q8GWH3.1^RecName: Full=Protein OS-9 homolog; Short=AtOS9; AltName: Full=Protein EMS-MUTAGENIZED BRI1 SUPPRESSOR 6; Flags: Precursor^54.55%	--	GO:0030246^carbohydrate binding^molecular_function;GO:0036503^ERAD pathway^biological_process;GO:0009651^response to salt stress^biological_process;GO:0030970^retrograde protein transport, ER to cytosol^biological_process;GO:0030433^ubiquitin-dependent ERAD pathway^biological_process;GO:0005783^endoplasmic reticulum^cellular_component;GO:0005788^endoplasmic reticulum lumen^cellular_component	--	--	--	--	--
Ccam05g02371	51.5081	-2.15637	0.664812	-3.24357	0.0011804	0.00542291	Ccam05g02371	RWR85427.1^annexin D8 isoform X1^99.42%	Q94CK4.2^RecName: Full=Annexin D8; AltName: Full=AnnAt8^31.85%	--	GO:0005509^calcium ion binding^molecular_function;GO:0005544^calcium-dependent phospholipid binding^molecular_function;GO:0009409^response to cold^biological_process;GO:0009408^response to heat^biological_process;GO:0009651^response to salt stress^biological_process;GO:0009414^response to water deprivation^biological_process	KOG0819^ANX^U	PF00191.19^Annexin	--	--	--
Ccam08g00565	513.517	-1.05414	0.328063	-3.21323	0.0013125	0.00592679	Ccam08g00565	RWR90267.1^E3 ubiquitin-protein ligase CHIP^96.54%	Q9SRS9.1^RecName: Full=E3 ubiquitin-protein ligase CHIP; AltName: Full=Carboxyl terminus of HSC70-interacting protein; Short=AtCHIP; AltName: Full=Plant U-box protein 61; AltName: Full=RING-type E3 ubiquitin transferase CHIP; AltName: Full=U-box domain-containing protein 61^61.62%	K09561|STUB1, CHIP|http://www.genome.jp/dbget-bin/www_bget?ko:K09561	GO:0051087^chaperone binding^molecular_function;GO:0004842^ubiquitin-protein transferase activity^molecular_function;GO:0016567^protein ubiquitination^biological_process;GO:0009737^response to abscisic acid^biological_process;GO:0009651^response to salt stress^biological_process;GO:0009266^response to temperature stimulus^biological_process	KOG4642^Ubiquitin-protein ligase^O	PF04564.14^U-box domain	GT41	--	--
Ccam02g03569	4981.73	-1.52491	0.480378	-3.1744	0.00150147	0.0066403	Ccam02g03569	RWR77905.1^Protein kinase domain-containing protein^98.26%	F4I2N7.1^RecName: Full=Receptor-like protein kinase 7; Flags: Precursor^71.7%	--	GO:0005524^ATP binding^molecular_function;GO:0042802^identical protein binding^molecular_function;GO:0001653^peptide receptor activity^molecular_function;GO:0004672^protein kinase activity^molecular_function;GO:0004674^protein serine/threonine kinase activity^molecular_function;GO:0045087^innate immune response^biological_process;GO:0046777^protein autophosphorylation^biological_process;GO:000697…	COG4886^receptor-like protein kinase^T	PF00069.24^Protein kinase domain	--	--	--
Ccam06g00134	25.8153	3.236	1.02072	3.17031	0.00152274	0.00671148	Ccam06g00134	RWR86356.1^transcription factor bHLH147-like protein isoform X1^96.95%	Q9C8Z9.1^RecName: Full=Transcription factor bHLH148; AltName: Full=ATBS1 interacting factor 2; AltName: Full=Basic helix-loop-helix protein 148; Short=AtbHLH148; Short=bHLH 148; AltName: Full=Protein RSA1 INTERACTING TRANSCRIPTION FACTOR 1; Short=AtRITF1; AltName: Full=Transcription factor EN 143; AltName: Full=bHLH transcription factor bHLH148^39.66%	--	GO:0003700^DNA-binding transcription factor activity^molecular_function;GO:0046983^protein dimerization activity^molecular_function;GO:0043565^sequence-specific DNA binding^molecular_function;GO:0006355^regulation of transcription, DNA-templated^biological_process;GO:0042542^response to hydrogen peroxide^biological_process;GO:0006979^response to oxidative stress^biological_process;GO:0009651^resp…	--	PF00010.25^Helix-loop-helix DNA-binding domain	--	--	--
Ccam06g00970	7763.43	1.03308	0.326472	3.16437	0.00155417	0.00682318	Ccam06g00970	RWR86985.1^glutamate-1-semialdehyde 2,1-aminomutase, chloroplastic-like protein^98.94%	P31593.1^RecName: Full=Glutamate-1-semialdehyde 2,1-aminomutase, chloroplastic; Short=GSA; AltName: Full=Glutamate-1-semialdehyde aminotransferase; Short=GSA-AT; Flags: Precursor^79.04%	K01845|hemL|http://www.genome.jp/dbget-bin/www_bget?ko:K01845	GO:0042286^glutamate-1-semialdehyde 2,1-aminomutase activity^molecular_function;GO:0030170^pyridoxal phosphate binding^molecular_function;GO:0008483^transaminase activity^molecular_function;GO:0015995^chlorophyll biosynthetic process^biological_process;GO:0006782^protoporphyrinogen IX biosynthetic process^biological_process;GO:0009507^chloroplast^cellular_component	COG0001^Glutamate-1-semialdehyde 2,1-aminomutase^H	PF00202.20^Aminotransferase class-III	--	--	--
Ccam12g01128	43.7689	2.73026	0.865756	3.15361	0.00161266	0.00704428	Ccam12g01128	RWR96979.1^serine/threonine-protein kinase STY8-like protein isoform X1^96.0%	F4IS56.1^RecName: Full=Integrin-linked protein kinase 1; AltName: Full=Ankyrin protein kinase 1^41.37%	--	GO:0005524^ATP binding^molecular_function;GO:0004672^protein kinase activity^molecular_function;GO:0004674^protein serine/threonine kinase activity^molecular_function;GO:0004712^protein serine/threonine/tyrosine kinase activity^molecular_function;GO:0045087^innate immune response^biological_process;GO:0046777^protein autophosphorylation^biological_process;GO:0006970^response to osmotic stress^bio…	COG0515|KOG0192^Ankyrin repeat^T	PF07714.16^Protein tyrosine kinase	--	--	--
Ccam01g03035	6909.99	1.17046	0.37374	3.13173	0.00173777	0.00751201	Ccam01g03035	RWR74079.1^geranylgeranyl diphosphate reductase, chloroplastic^99.35%	Q9ZS34.1^RecName: Full=Geranylgeranyl diphosphate reductase, chloroplastic; AltName: Full=Geranylgeranyl reductase; Flags: Precursor^80.78%	K10960|chlP, bchP|http://www.genome.jp/dbget-bin/www_bget?ko:K10960	GO:0071949^FAD binding^molecular_function;GO:0102067^geranylgeranyl diphosphate reductase activity^molecular_function;GO:0045550^geranylgeranyl reductase activity^molecular_function;GO:0015995^chlorophyll biosynthetic process^biological_process;GO:0033385^geranylgeranyl diphosphate metabolic process^biological_process;GO:0015979^photosynthesis^biological_process;GO:0033521^phytyl diphosphate bios…	COG0644^geranylgeranyl diphosphate reductase^H	PF01494.18^FAD binding domain	AA3_1	--	--
Ccam09g00386	8.16403	-4.93364	1.57836	-3.1258	0.00177321	0.00763797	Ccam09g00386	RWR91803.1^putative serine/threonine-protein kinase BSK3 isoform X2^90.79%	Q9FIL1.1^RecName: Full=Serine/threonine-protein kinase BSK5; AltName: Full=Brassinosteroid-signaling kinase 5^69.01%	K14500|BSK|http://www.genome.jp/dbget-bin/www_bget?ko:K14500	GO:0005524^ATP binding^molecular_function;GO:0004674^protein serine/threonine kinase activity^molecular_function;GO:0009742^brassinosteroid mediated signaling pathway^biological_process;GO:0009737^response to abscisic acid^biological_process;GO:0009409^response to cold^biological_process;GO:0009651^response to salt stress^biological_process;GO:0005886^plasma membrane^cellular_component;GO:0009506…	--	--	--	--	--
Ccam02g00757	2329.92	1.07427	0.34734	3.09287	0.00198234	0.00841531	Ccam02g00757	RWR75892.1^calmodulin-binding protein 25^99.52%	O80683.1^RecName: Full=Calmodulin-binding protein 25; Short=AtCAMBP25; AltName: Full=VQ motif-containing protein 15; Short=AtVQ15^46.2%	--	GO:0005516^calmodulin binding^molecular_function;GO:0010337^regulation of salicylic acid metabolic process^biological_process;GO:0009651^response to salt stress^biological_process;GO:0009414^response to water deprivation^biological_process;GO:0005634^nucleus^cellular_component	--	PF05678.13^VQ motif	--	--	--
Ccam02g01627	52.5114	1.76413	0.573519	3.07598	0.00209811	0.00882924	Ccam02g01627	RWR76461.1^SANT/Myb domain-containing protein^95.76%	O22264.1^RecName: Full=Transcription factor MYB12; AltName: Full=Myb-related protein 12; Short=AtMYB12; AltName: Full=Protein PRODUCTION OF FLAVONOL GLYCOSIDES 1^54.11%	K09422|MYBP|http://www.genome.jp/dbget-bin/www_bget?ko:K09422	GO:0003700^DNA-binding transcription factor activity^molecular_function;GO:0043565^sequence-specific DNA binding^molecular_function;GO:0044212^transcription regulatory region DNA binding^molecular_function;GO:0030154^cell differentiation^biological_process;GO:0009813^flavonoid biosynthetic process^biological_process;GO:0051555^flavonol biosynthetic process^biological_process;GO:1900386^positive r…	COG5147|KOG0048^myb domain protein 111^K	PF00249.30^Myb-like DNA-binding domain	--	--	--
Ccam08g00990	165.237	-1.60049	0.52178	-3.06737	0.00215952	0.00904004	Ccam08g00990	RWR90606.1^NAC domain-containing protein 35-like protein^98.5%	Q10S65.1^RecName: Full=NAC domain-containing protein 22; Short=ONAC022^52.65%	--	GO:0043565^sequence-specific DNA binding^molecular_function;GO:1901002^positive regulation of response to salt stress^biological_process;GO:1902584^positive regulation of response to water deprivation^biological_process;GO:0045893^positive regulation of transcription, DNA-templated^biological_process;GO:0005634^nucleus^cellular_component	--	PF02365.14^No apical meristem (NAM) protein	--	--	--
Ccam10g01786	34.2988	4.16298	1.36495	3.04992	0.00228904	0.00948225	Ccam10g01786	RWR94264.1^myb-related protein P-like protein^98.02%	O22264.1^RecName: Full=Transcription factor MYB12; AltName: Full=Myb-related protein 12; Short=AtMYB12; AltName: Full=Protein PRODUCTION OF FLAVONOL GLYCOSIDES 1^68.42%	K09422|MYBP|http://www.genome.jp/dbget-bin/www_bget?ko:K09422	GO:0003700^DNA-binding transcription factor activity^molecular_function;GO:0043565^sequence-specific DNA binding^molecular_function;GO:0044212^transcription regulatory region DNA binding^molecular_function;GO:0030154^cell differentiation^biological_process;GO:0009813^flavonoid biosynthetic process^biological_process;GO:0051555^flavonol biosynthetic process^biological_process;GO:1900386^positive r…	COG5147|KOG0048^Transcription factor^K	PF00249.30^Myb-like DNA-binding domain	--	--	--
Ccam05g03259	204.458	1.32096	0.433288	3.04869	0.00229841	0.00951148	Ccam05g03259	RWR86174.1^putative serine/threonine-protein kinase^95.69%	Q9FIL1.1^RecName: Full=Serine/threonine-protein kinase BSK5; AltName: Full=Brassinosteroid-signaling kinase 5^80.24%	--	GO:0005524^ATP binding^molecular_function;GO:0004674^protein serine/threonine kinase activity^molecular_function;GO:0009742^brassinosteroid mediated signaling pathway^biological_process;GO:0009737^response to abscisic acid^biological_process;GO:0009409^response to cold^biological_process;GO:0009651^response to salt stress^biological_process;GO:0005886^plasma membrane^cellular_component;GO:0009506…	--	PF07714.16^Protein tyrosine kinase	--	--	--
Ccam01g03477	28.018	3.60943	1.194	3.02297	0.0025031	0.0102281	Ccam01g03477	RWR74467.1^NAC domain-containing protein 83-like protein^97.59%	Q9FY93.1^RecName: Full=NAC domain-containing protein 83; Short=ANAC083; AltName: Full=Protein VND-INTERACTING 2^54.86%	--	GO:0003677^DNA binding^molecular_function;GO:0003700^DNA-binding transcription factor activity^molecular_function;GO:0010150^leaf senescence^biological_process;GO:0045892^negative regulation of transcription, DNA-templated^biological_process;GO:0009737^response to abscisic acid^biological_process;GO:0009651^response to salt stress^biological_process;GO:0016032^viral process^biological_process;GO:…	--	PF02365.14^No apical meristem (NAM) protein	--	--	--
Ccam09g01688	130.105	-1.97326	0.653012	-3.02178	0.00251293	0.0102564	Ccam09g01688	RWR92714.1^RNA-binding protein 24 isoform X1^99.14%	Q9M1S3.1^RecName: Full=Probable RNA-binding protein ARP1; AltName: Full=ABA-regulated RNA-binding protein 1^48.08%	--	GO:0003729^mRNA binding^molecular_function;GO:0003723^RNA binding^molecular_function;GO:0006397^mRNA processing^biological_process;GO:0010029^regulation of seed germination^biological_process;GO:0009737^response to abscisic acid^biological_process;GO:0009651^response to salt stress^biological_process;GO:0009414^response to water deprivation^biological_process;GO:0005634^nucleus^cellular_component…	KOG0149^RNA recognition motif containing protein^S	PF00076.21^RNA recognition motif. (a.k.a. RRM, RBD, or RNP domain)	--	--	--
Ccam04g00644	166.937	1.72928	0.579201	2.98564	0.00282988	0.011349	Ccam04g00644	RWR82093.1^allene oxide cyclase^98.81%	Q75KD7.1^RecName: Full=Allene oxide cyclase, chloroplastic; Short=OsAOC; AltName: Full=Protein COLEOPTILE PHOTOMORPHOGENESIS 2; AltName: Full=Protein HEBIBA; Flags: Precursor >A2XID3.1 RecName: Full=Allene oxide cyclase, chloroplastic; Short=OsAOC; Flags: Precursor^73.47%	K10525|AOC|http://www.genome.jp/dbget-bin/www_bget?ko:K10525	GO:0046423^allene-oxide cyclase activity^molecular_function;GO:0009734^auxin-activated signaling pathway^biological_process;GO:0007623^circadian rhythm^biological_process;GO:0050832^defense response to fungus^biological_process;GO:0080186^developmental vegetative growth^biological_process;GO:0009908^flower development^biological_process;GO:0009864^induced systemic resistance, jasmonic acid mediat…	--	PF06351.10^Allene oxide cyclase	--	--	--
Ccam02g03538	4620.22	-1.33308	0.447001	-2.98228	0.00286107	0.0114555	Ccam02g03538	RWR77881.1^glycine-rich domain-containing protein 1^93.99%	Q9ZQ47.1^RecName: Full=Glycine-rich domain-containing protein 1; Short=AtGRDP1^51.94%	--	GO:0009738^abscisic acid-activated signaling pathway^biological_process;GO:0071470^cellular response to osmotic stress^biological_process;GO:0009787^regulation of abscisic acid-activated signaling pathway^biological_process;GO:0005886^plasma membrane^cellular_component	--	PF07173.11^Glycine-rich domain-containing protein-like	--	--	--
Ccam08g00149	544.217	1.12337	0.376726	2.98192	0.00286444	0.0114633	Ccam08g00149	RWR89946.1^cytochrome c oxidase subunit 6b-1-like protein^90.07%	Q9S7L9.1^RecName: Full=Cytochrome c oxidase subunit 6b-1; Short=AtCOX6b-1^86.67%	K02267|COX6B|http://www.genome.jp/dbget-bin/www_bget?ko:K02267	GO:0005507^copper ion binding^molecular_function;GO:0009651^response to salt stress^biological_process;GO:0009507^chloroplast^cellular_component;GO:0009535^chloroplast thylakoid membrane^cellular_component;GO:0005739^mitochondrion^cellular_component;GO:0009579^thylakoid^cellular_component	KOG3057^cytochrome C oxidase^C	PF02297.16^Cytochrome oxidase c subunit VIb	--	--	--
Ccam06g01132	7.53176	-5.60775	1.88105	-2.98118	0.00287138	0.0114868	Ccam06g01132	RWR87101.1^ABC transporter G family member 11-like protein^98.14%	Q8RXN0.1^RecName: Full=ABC transporter G family member 11; Short=ABC transporter ABCG.11; Short=AtABCG11; AltName: Full=Protein CUTICULAR DEFECT AND ORGAN FUSION 1; AltName: Full=Protein DESPERADO; AltName: Full=Protein PERMEABLE LEAVES 1; AltName: Full=White-brown complex homolog protein 11; Short=AtWBC11^53.81%	--	GO:0005524^ATP binding^molecular_function;GO:0042626^ATPase-coupled transmembrane transporter activity^molecular_function;GO:0015245^fatty acid transmembrane transporter activity^molecular_function;GO:0042803^protein homodimerization activity^molecular_function;GO:0010588^cotyledon vascular tissue pattern formation^biological_process;GO:0080051^cutin transport^biological_process;GO:0015908^fatty …	COG1131|KOG0061^ABC transporter G family member^Q	PF01061.23^ABC-2 type transporter	--	SignalP-TM	i13-35o55-77i82-104o171-193i
Ccam05g00815	222.716	-1.68475	0.575284	-2.92855	0.0034055	0.013269	Ccam05g00815	AAF73303.1^photosystem II D2 protein, partial (chloroplast)^100.0%	B1VKH0.1^RecName: Full=Photosystem II D2 protein; Short=PSII D2 protein; AltName: Full=Photosystem Q(A) protein^100.0%	K02706|psbD|http://www.genome.jp/dbget-bin/www_bget?ko:K02706	GO:0016168^chlorophyll binding^molecular_function;GO:0045156^electron transporter, transferring electrons within the cyclic electron transport pathway of photosynthesis activity^molecular_function;GO:0005506^iron ion binding^molecular_function;GO:0009772^photosynthetic electron transport in photosystem II^biological_process;GO:0018298^protein-chromophore linkage^biological_process;GO:0009535^chlo…	--	--	--	SignalP-TM	--
Ccam08g01515	288.254	1.81165	0.62143	2.91528	0.00355364	0.0137744	Ccam08g01515	RWR90987.1^Plant peroxidase^99.7%	Q9FL16.1^RecName: Full=Peroxidase 63; Short=Atperox P63; AltName: Full=ATP26a; Flags: Precursor^60.12%	K00430|E1.11.1.7|http://www.genome.jp/dbget-bin/www_bget?ko:K00430	GO:0020037^heme binding^molecular_function;GO:0046872^metal ion binding^molecular_function;GO:0004601^peroxidase activity^molecular_function;GO:0042744^hydrogen peroxide catabolic process^biological_process;GO:0006979^response to oxidative stress^biological_process;GO:0005576^extracellular region^cellular_component	--	PF00141.22^Peroxidase	AA2	--	--
Ccam01g02285	75.3432	-1.9146	0.661134	-2.89593	0.00378032	0.0145252	Ccam01g02285	RWR73496.1^serine/threonine-protein kinase AtPK2/AtPK19^98.33%	Q39030.2^RecName: Full=Serine/threonine-protein kinase AtPK2/AtPK19; AltName: Full=Ribosomal-protein S6 kinase homolog 2^65.29%	K04688|RPS6KB|http://www.genome.jp/dbget-bin/www_bget?ko:K04688	GO:0005524^ATP binding^molecular_function;GO:0016301^kinase activity^molecular_function;GO:0004672^protein kinase activity^molecular_function;GO:0004674^protein serine/threonine kinase activity^molecular_function;GO:0035556^intracellular signal transduction^biological_process;GO:0045727^positive regulation of translation^biological_process;GO:0006468^protein phosphorylation^biological_process;GO:…	KOG0598^Protein kinase C terminal domain^T	PF00433.23^Protein kinase C terminal domain	--	--	--
Ccam02g02693	1852.15	-1.0428	0.366106	-2.84834	0.00439473	0.0164602	Ccam02g02693	RWR77152.1^serine/threonine-protein kinase EDR1^98.7%	Q9C9U5.1^RecName: Full=Probable serine/threonine-protein kinase SIS8; AltName: Full=MAPKK kinase SIS8; AltName: Full=Protein SUGAR INSENSITIVE 8^58.79%	--	GO:0005524^ATP binding^molecular_function;GO:0004674^protein serine/threonine kinase activity^molecular_function;GO:0004712^protein serine/threonine/tyrosine kinase activity^molecular_function;GO:0009651^response to salt stress^biological_process;GO:0010182^sugar mediated signaling pathway^biological_process;GO:0005634^nucleus^cellular_component	COG0515|KOG0192^STYKc^T	PF14381.5^Ethylene-responsive protein kinase Le-CTR1	--	--	--
Ccam08g01247	82.2221	-1.82473	0.642039	-2.84209	0.00448193	0.0167259	Ccam08g01247	RWR90789.1^class III heat shock protein^99.22%	Q9SYG1.1^RecName: Full=17.4 kDa class III heat shock protein; AltName: Full=17.4 kDa heat shock protein 2; Short=AtHsp17.4B^56.3%	K13993|HSP20|http://www.genome.jp/dbget-bin/www_bget?ko:K13993	GO:0043621^protein self-association^molecular_function;GO:0051082^unfolded protein binding^molecular_function;GO:0051259^protein complex oligomerization^biological_process;GO:0006457^protein folding^biological_process;GO:0009408^response to heat^biological_process;GO:0009644^response to high light intensity^biological_process;GO:0042542^response to hydrogen peroxide^biological_process;GO:0000302^…	COG0071|KOG0710^kDa class III heat shock^O	PF00011.20^Hsp20/alpha crystallin family	--	--	--
Ccam03g01845	858.776	-1.02046	0.361215	-2.82507	0.00472697	0.0175078	Ccam03g01845	RWR79938.1^RNA recognition motif domain-containing protein^97.08%	O94260.1^RecName: Full=Putative G3BP-like protein^25.19%	--	GO:0003729^mRNA binding^molecular_function;GO:1905538^polysome binding^molecular_function;GO:0003723^RNA binding^molecular_function;GO:0051028^mRNA transport^biological_process;GO:0016579^protein deubiquitination^biological_process;GO:0060628^regulation of ER to Golgi vesicle-mediated transport^biological_process;GO:0034517^ribophagy^biological_process;GO:0010494^cytoplasmic stress granule^cellul…	KOG0116^protein)-like^T	PF02136.19^Nuclear transport factor 2 (NTF2) domain	--	--	--
Ccam03g01066	302.761	-1.51238	0.537719	-2.81258	0.00491465	0.0180592	Ccam03g01066	RWR93321.1^ABC transporter G family member 11-like protein^96.82%	Q8RXN0.1^RecName: Full=ABC transporter G family member 11; Short=ABC transporter ABCG.11; Short=AtABCG11; AltName: Full=Protein CUTICULAR DEFECT AND ORGAN FUSION 1; AltName: Full=Protein DESPERADO; AltName: Full=Protein PERMEABLE LEAVES 1; AltName: Full=White-brown complex homolog protein 11; Short=AtWBC11^56.29%	--	GO:0005524^ATP binding^molecular_function;GO:0042626^ATPase-coupled transmembrane transporter activity^molecular_function;GO:0015245^fatty acid transmembrane transporter activity^molecular_function;GO:0042803^protein homodimerization activity^molecular_function;GO:0010588^cotyledon vascular tissue pattern formation^biological_process;GO:0080051^cutin transport^biological_process;GO:0015908^fatty …	COG1131|KOG0061^ABC transporter G family member^Q	PF01061.23^ABC-2 type transporter	--	--	o467-489i502-524o551-573i580-602o607-629i700-722o
Ccam02g01830	6.82173	-5.45308	1.94895	-2.79797	0.00514255	0.0187763	Ccam02g01830	RWR83356.1^6-phosphogluconate dehydrogenase^89.09%	Q9FWA3.1^RecName: Full=6-phosphogluconate dehydrogenase, decarboxylating 2^80.77%	K00033|PGD, gnd, gntZ|http://www.genome.jp/dbget-bin/www_bget?ko:K00033	GO:0050661^NADP binding^molecular_function;GO:0004616^phosphogluconate dehydrogenase (decarboxylating) activity^molecular_function;GO:0019521^D-gluconate metabolic process^biological_process;GO:0080173^male-female gamete recognition during double fertilization forming a zygote and endosperm^biological_process;GO:0006098^pentose-phosphate shunt^biological_process;GO:0009651^response to salt stress…	COG0362|KOG2653^Catalyzes the oxidative decarboxylation of 6- phosphogluconate to ribulose 5-phosphate and CO(2), with concomitant reduction of NADP to NADPH (By similarity)^G	PF00393.18^6-phosphogluconate dehydrogenase, C-terminal domain	--	--	--
Ccam10g01165	123.977	-3.40398	1.21794	-2.79486	0.00519227	0.0189438	Ccam10g01165	RWR93778.1^heat stress transcription factor B-3-like protein^96.14%	O22230.1^RecName: Full=Heat stress transcription factor B-3; Short=AtHsfB3; AltName: Full=AtHsf-05^53.62%	K09419|HSFF|http://www.genome.jp/dbget-bin/www_bget?ko:K09419	GO:0003700^DNA-binding transcription factor activity^molecular_function;GO:0000978^RNA polymerase II proximal promoter sequence-specific DNA binding^molecular_function;GO:0043565^sequence-specific DNA binding^molecular_function;GO:0034605^cellular response to heat^biological_process;GO:0061408^positive regulation of transcription from RNA polymerase II promoter in response to heat stress^biologic…	COG5169|KOG0627^transcription factor^K	PF00447.16^HSF-type DNA-binding	--	--	--
Ccam01g00578	345.066	-1.49186	0.540068	-2.76236	0.00573856	0.0205456	Ccam01g00578	YP_009443058.1^photosystem II 44 kDa protein (chloroplast)^99.29%	A9LYI1.1^RecName: Full=Photosystem II CP43 reaction center protein; AltName: Full=PSII 43 kDa protein; AltName: Full=Protein CP-43; Flags: Precursor >Q3V538.2 RecName: Full=Photosystem II CP43 reaction center protein; AltName: Full=PSII 43 kDa protein; AltName: Full=Protein CP-43; Flags: Precursor^98.57%	K02705|psbC|http://www.genome.jp/dbget-bin/www_bget?ko:K02705	GO:0016168^chlorophyll binding^molecular_function;GO:0045156^electron transporter, transferring electrons within the cyclic electron transport pathway of photosynthesis activity^molecular_function;GO:0046872^metal ion binding^molecular_function;GO:0009772^photosynthetic electron transport in photosystem II^biological_process;GO:0018298^protein-chromophore linkage^biological_process;GO:0009535^chl…	--	PF00421.18^Photosystem II protein	--	SignalP-TM	i45-67o87-106i113-135o
Ccam03g03864	9020.47	-2.78944	1.01724	-2.74216	0.00610374	0.021592	Ccam03g03864	RWR81325.1^pheophytinase, chloroplastic-like protein^98.49%	Q9FFZ1.1^RecName: Full=Pheophytinase, chloroplastic; AltName: Full=Pheophytin pheophorbide hydrolase; AltName: Full=Protein CO-REGULATED WITH NYE1; Flags: Precursor^58.54%	--	GO:0080124^pheophytinase activity^molecular_function;GO:0015996^chlorophyll catabolic process^biological_process;GO:0009507^chloroplast^cellular_component;GO:0009570^chloroplast stroma^cellular_component;GO:0009535^chloroplast thylakoid membrane^cellular_component	COG0596|KOG1454^hydrolase, alpha beta fold family^S	PF12697.6^Alpha/beta hydrolase family	CE1	--	--
Ccam06g01645	74.1598	-1.72552	0.630518	-2.73666	0.00620657	0.0218988	Ccam06g01645	RWR87501.1^serine/threonine-protein kinase BLUS1^96.18%	O23304.1^RecName: Full=Serine/threonine-protein kinase BLUS1; AltName: Full=Protein BLUE LIGHT SIGNALING 1^47.3%	K08835|OXSR1, STK39|http://www.genome.jp/dbget-bin/www_bget?ko:K08835	GO:0005524^ATP binding^molecular_function;GO:0046872^metal ion binding^molecular_function;GO:0004674^protein serine/threonine kinase activity^molecular_function;GO:0032147^activation of protein kinase activity^biological_process;GO:1902456^regulation of stomatal opening^biological_process;GO:0023014^signal transduction by protein phosphorylation^biological_process;GO:0031098^stress-activated prot…	KOG0582^serine threonine-protein kinase fray2-like^T	PF00069.24^Protein kinase domain	--	--	--
Ccam10g01982	223.836	2.12432	0.783185	2.71241	0.00667951	0.0232388	Ccam10g01982	RWR94463.1^peroxidase 5-like protein^99.42%	A7QEU4.2^RecName: Full=Peroxidase 5; Flags: Precursor^52.42%	K00430|E1.11.1.7|http://www.genome.jp/dbget-bin/www_bget?ko:K00430	GO:0020037^heme binding^molecular_function;GO:0046872^metal ion binding^molecular_function;GO:0004601^peroxidase activity^molecular_function;GO:0042744^hydrogen peroxide catabolic process^biological_process;GO:0006979^response to oxidative stress^biological_process;GO:0005576^extracellular region^cellular_component	--	PF00141.22^Peroxidase	AA2	--	--
Ccam04g01382	2664.33	-1.03242	0.384499	-2.6851	0.00725082	0.0248548	Ccam04g01382	RWR82702.1^SANT/Myb domain-containing protein^94.17%	Q7XC57.1^RecName: Full=Transcription factor MYBS3; AltName: Full=Myb-related protein S3; Short=OsMYBS3^48.19%	--	GO:0003677^DNA binding^molecular_function;GO:0003700^DNA-binding transcription factor activity^molecular_function;GO:0046872^metal ion binding^molecular_function;GO:0045892^negative regulation of transcription, DNA-templated^biological_process;GO:0009733^response to auxin^biological_process;GO:0046686^response to cadmium ion^biological_process;GO:0009723^response to ethylene^biological_process;GO…	--	PF00249.30^Myb-like DNA-binding domain	--	--	--
Ccam03g01339	43.411	-2.14121	0.797926	-2.68347	0.00728623	0.024938	Ccam03g01339	RWR79529.1^peroxidase N^97.87%	Q42517.1^RecName: Full=Peroxidase N; AltName: Full=Neutral peroxidase; Flags: Precursor^66.35%	K00430|E1.11.1.7|http://www.genome.jp/dbget-bin/www_bget?ko:K00430	GO:0020037^heme binding^molecular_function;GO:0046872^metal ion binding^molecular_function;GO:0004601^peroxidase activity^molecular_function;GO:0042744^hydrogen peroxide catabolic process^biological_process;GO:0006979^response to oxidative stress^biological_process;GO:0005576^extracellular region^cellular_component	--	PF00141.22^Peroxidase	AA2	--	--
Ccam10g00992	5.71226	6.7553	2.52904	2.67109	0.00756048	0.0257445	Ccam10g00992	RWR93642.1^cyclin-L1-1-like protein^94.67%	Q9AS36.1^RecName: Full=Cyclin-L1-1; Short=CycL1;1^87.5%	--	GO:0016538^cyclin-dependent protein serine/threonine kinase regulator activity^molecular_function;GO:0007049^cell cycle^biological_process;GO:0051301^cell division^biological_process;GO:0070816^phosphorylation of RNA polymerase II C-terminal domain^biological_process;GO:0006357^regulation of transcription by RNA polymerase II^biological_process;GO:0009651^response to salt stress^biological_proces…	COG5333|KOG0835^Cyclin, N-terminal domain^D	PF00134.22^Cyclin, N-terminal domain	--	--	--
Ccam07g01516	296.671	-1.20008	0.449533	-2.66961	0.00759399	0.02583	Ccam07g01516	RWR89082.1^transcription factor bHLH147-like protein^94.36%	Q9C8Z9.1^RecName: Full=Transcription factor bHLH148; AltName: Full=ATBS1 interacting factor 2; AltName: Full=Basic helix-loop-helix protein 148; Short=AtbHLH148; Short=bHLH 148; AltName: Full=Protein RSA1 INTERACTING TRANSCRIPTION FACTOR 1; Short=AtRITF1; AltName: Full=Transcription factor EN 143; AltName: Full=bHLH transcription factor bHLH148^43.6%	--	GO:0003700^DNA-binding transcription factor activity^molecular_function;GO:0046983^protein dimerization activity^molecular_function;GO:0043565^sequence-specific DNA binding^molecular_function;GO:0006355^regulation of transcription, DNA-templated^biological_process;GO:0042542^response to hydrogen peroxide^biological_process;GO:0006979^response to oxidative stress^biological_process;GO:0009651^resp…	--	--	--	--	--
Ccam10g01987	392.945	-3.77172	1.43154	-2.63473	0.00842037	0.0281319	Ccam10g01987	RWR94413.1^chlorophyll a-b binding protein of LHCII type 1-like protein^90.0%	P27495.1^RecName: Full=Chlorophyll a-b binding protein 40, chloroplastic; AltName: Full=LHCII type I CAB-40; Short=LHCP; Flags: Precursor^80.38%	K08912|LHCB1|http://www.genome.jp/dbget-bin/www_bget?ko:K08912	GO:0016168^chlorophyll binding^molecular_function;GO:0046872^metal ion binding^molecular_function;GO:0009765^photosynthesis, light harvesting^biological_process;GO:0018298^protein-chromophore linkage^biological_process;GO:0009535^chloroplast thylakoid membrane^cellular_component;GO:0016021^integral component of membrane^cellular_component;GO:0009522^photosystem I^cellular_component;GO:0009523^pho…	--	PF00504.20^Chlorophyll A-B binding protein	--	--	--
Ccam02g02105	12.0054	-2.87906	1.10166	-2.61337	0.00896538	0.0295886	Ccam02g02105	RWR76817.1^zinc finger protein ZAT11^98.72%	Q42410.1^RecName: Full=Zinc finger protein ZAT12; AltName: Full=Protein RESPONSIVE TO HIGH LIGHT 41^63.64%	--	GO:0003700^DNA-binding transcription factor activity^molecular_function;GO:0046872^metal ion binding^molecular_function;GO:0043565^sequence-specific DNA binding^molecular_function;GO:0009631^cold acclimation^biological_process;GO:0042538^hyperosmotic salinity response^biological_process;GO:0009643^photosynthetic acclimation^biological_process;GO:0010200^response to chitin^biological_process;GO:00…	COG5048|KOG1721^Zinc finger protein^K	PF13912.5^C2H2-type zinc finger	--	--	--
Ccam03g02853	189.296	-2.00678	0.772349	-2.59828	0.00936934	0.0306726	Ccam03g02853	RWR80504.1^putative WRKY transcription factor 70^96.97%	Q9LY00.1^RecName: Full=Probable WRKY transcription factor 70; AltName: Full=WRKY DNA-binding protein 70^32.07%	--	GO:0003700^DNA-binding transcription factor activity^molecular_function;GO:0043565^sequence-specific DNA binding^molecular_function;GO:0009742^brassinosteroid mediated signaling pathway^biological_process;GO:0042742^defense response to bacterium^biological_process;GO:0050832^defense response to fungus^biological_process;GO:0002229^defense response to oomycetes^biological_process;GO:0009873^ethyle…	--	PF03106.14^WRKY DNA -binding domain	--	--	--
Ccam07g01202	60.7489	2.37312	0.915977	2.59081	0.00957503	0.0312659	Ccam07g01202	RWR88831.1^Cis-zeatin O-glucosyltransferase 1^97.76%	Q9ZSK5.1^RecName: Full=Zeatin O-glucosyltransferase; AltName: Full=Trans-zeatin O-beta-D-glucosyltransferase^50.11%	K13495|CISZOG|http://www.genome.jp/dbget-bin/www_bget?ko:K13495	GO:0050403^trans-zeatin O-beta-D-glucosyltransferase activity^molecular_function;GO:0050404^zeatin O-beta-D-xylosyltransferase activity^molecular_function;GO:0009690^cytokinin metabolic process^biological_process;GO:0048439^flower morphogenesis^biological_process;GO:0009965^leaf morphogenesis^biological_process;GO:0045926^negative regulation of growth^biological_process;GO:0006486^protein glycosy…	COG1819|KOG1192^Cis-zeatin O-glucosyltransferase^CG	PF00201.17^UDP-glucoronosyl and UDP-glucosyl transferase	GT1	--	--
Ccam03g03972	426.536	1.17726	0.455607	2.58395	0.00976763	0.031777	Ccam03g03972	RWR81411.1^polygalacturonase inhibitor 1-like protein^98.22%	O49325.2^RecName: Full=Receptor like protein 28; Short=AtRLP28; Flags: Precursor^32.35%	--	GO:0010555^response to mannitol^biological_process;GO:0009651^response to salt stress^biological_process;GO:0016021^integral component of membrane^cellular_component;GO:0005886^plasma membrane^cellular_component	COG4886|KOG0619^Leucine-rich repeat^T	PF13855.5^Leucine rich repeat	--	--	i12-34o
Ccam07g02114	12.4474	4.99254	1.93557	2.57937	0.00989819	0.0321424	Ccam07g02114	RWR89566.1^RNA-binding protein 24-B isoform X1^99.16%	Q9M1S3.1^RecName: Full=Probable RNA-binding protein ARP1; AltName: Full=ABA-regulated RNA-binding protein 1^47.4%	--	GO:0003729^mRNA binding^molecular_function;GO:0003723^RNA binding^molecular_function;GO:0006397^mRNA processing^biological_process;GO:0010029^regulation of seed germination^biological_process;GO:0009737^response to abscisic acid^biological_process;GO:0009651^response to salt stress^biological_process;GO:0009414^response to water deprivation^biological_process;GO:0005634^nucleus^cellular_component…	KOG0149^RNA recognition motif. (a.k.a. RRM, RBD, or RNP domain)^S	PF00076.21^RNA recognition motif. (a.k.a. RRM, RBD, or RNP domain)	--	--	--
Ccam01g02284	98.0994	-1.81711	0.705293	-2.5764	0.00998357	0.0323515	Ccam01g02284	RWR73496.1^serine/threonine-protein kinase AtPK2/AtPK19^97.18%	Q39030.2^RecName: Full=Serine/threonine-protein kinase AtPK2/AtPK19; AltName: Full=Ribosomal-protein S6 kinase homolog 2^66.39%	K04688|RPS6KB|http://www.genome.jp/dbget-bin/www_bget?ko:K04688	GO:0005524^ATP binding^molecular_function;GO:0016301^kinase activity^molecular_function;GO:0004672^protein kinase activity^molecular_function;GO:0004674^protein serine/threonine kinase activity^molecular_function;GO:0035556^intracellular signal transduction^biological_process;GO:0045727^positive regulation of translation^biological_process;GO:0006468^protein phosphorylation^biological_process;GO:…	KOG0598^serine threonine-protein kinase^T	PF00069.24^Protein kinase domain	PL3_1	--	--
Ccam10g01409	54.3045	1.5498	0.606224	2.55648	0.0105736	0.0339158	Ccam10g01409	RWR75394.1^Pkinase domain-containing protein^91.38%	Q54XL6.1^RecName: Full=Serine/threonine-protein kinase fray1; AltName: Full=STE20-like kinase fray1^40.37%	K08835|OXSR1, STK39|http://www.genome.jp/dbget-bin/www_bget?ko:K08835	GO:0005524^ATP binding^molecular_function;GO:0046872^metal ion binding^molecular_function;GO:0004674^protein serine/threonine kinase activity^molecular_function;GO:0032147^activation of protein kinase activity^biological_process;GO:0023014^signal transduction by protein phosphorylation^biological_process;GO:0031098^stress-activated protein kinase signaling cascade^biological_process;GO:0005737^cy…	KOG0582^ATP binding kinase protein kinase protein serine threonine kinase protein tyrosine kinase^T	PF00069.24^Protein kinase domain	--	--	--
Ccam03g03759	30.6131	-3.00552	1.18009	-2.54686	0.0108697	0.0347077	Ccam03g03759	RWR81237.1^Peroxidase 68^99.37%	P22195.2^RecName: Full=Cationic peroxidase 1; AltName: Full=PNPC1; Flags: Precursor^72.55%	K00430|E1.11.1.7|http://www.genome.jp/dbget-bin/www_bget?ko:K00430	GO:0020037^heme binding^molecular_function;GO:0046872^metal ion binding^molecular_function;GO:0004601^peroxidase activity^molecular_function;GO:0042744^hydrogen peroxide catabolic process^biological_process;GO:0006979^response to oxidative stress^biological_process;GO:0005576^extracellular region^cellular_component	--	PF00141.22^Peroxidase	AA2	--	--
Ccam06g02400	39.5295	1.88921	0.743435	2.54119	0.0110477	0.0351711	Ccam06g02400	RWR73445.1^ABC transporter C family member 3-like protein isoform X1^74.03%	Q9LK64.1^RecName: Full=ABC transporter C family member 3; Short=ABC transporter ABCC.3; Short=AtABCC3; AltName: Full=ATP-energized glutathione S-conjugate pump 3; AltName: Full=Glutathione S-conjugate-transporting ATPase 3; AltName: Full=Multidrug resistance-associated protein 3^50.52%	--	GO:0005524^ATP binding^molecular_function;GO:0042626^ATPase-coupled transmembrane transporter activity^molecular_function;GO:0010290^chlorophyll catabolite transmembrane transporter activity^molecular_function;GO:0015431^glutathione S-conjugate-exporting ATPase activity^molecular_function;GO:0055085^transmembrane transport^biological_process;GO:0048046^apoplast^cellular_component;GO:0016021^integ…	COG1132|KOG0054^ATP-binding cassette, sub-family C (CFTR MRP), member^Q	PF00005.26^ABC transporter	--	SignalP-TM	o48-65i122-144o149-171i208-230o631-653i
Ccam05g02874	192.87	-4.32744	1.71386	-2.52496	0.011571	0.03654	Ccam05g02874	RWR85859.1^9-cis-epoxycarotenoid dioxygenase^98.03%	O24023.2^RecName: Full=9-cis-epoxycarotenoid dioxygenase NCED1, chloroplastic; Short=LeNCED1; Short=SlNCED1; AltName: Full=Nine-cis-epoxycarotenoid dioxygenase 1; Flags: Precursor^66.84%	K09840|NCED|http://www.genome.jp/dbget-bin/www_bget?ko:K09840	GO:0045549^9-cis-epoxycarotenoid dioxygenase activity^molecular_function;GO:0010436^carotenoid dioxygenase activity^molecular_function;GO:0046872^metal ion binding^molecular_function;GO:0009688^abscisic acid biosynthetic process^biological_process;GO:0009738^abscisic acid-activated signaling pathway^biological_process;GO:0048653^anther development^biological_process;GO:1901812^beta-carotene biosy…	COG3670|KOG1285^9-cis-epoxy-carotenoid dioxygenase^Q	PF03055.14^Retinal pigment epithelial membrane protein	--	--	--
Ccam02g03800	215.209	1.5725	0.630958	2.49224	0.012694	0.0393752	Ccam02g03800	RWR78081.1^IQ domain-containing protein IQM1^99.44%	O64851.1^RecName: Full=IQ domain-containing protein IQM4; AltName: Full=IQ motif-containing protein 4^54.99%	--	GO:0005516^calmodulin binding^molecular_function;GO:0009737^response to abscisic acid^biological_process;GO:0009651^response to salt stress^biological_process;GO:0009507^chloroplast^cellular_component;GO:0005634^nucleus^cellular_component	--	PF00612.26^IQ calmodulin-binding motif	--	--	--
Ccam04g01851	184.175	-1.09404	0.440914	-2.48131	0.0130901	0.0403653	Ccam04g01851	RWR83054.1^transcriptional corepressor LEUNIG-like protein isoform X4^97.67%	Q9FUY2.2^RecName: Full=Transcriptional corepressor LEUNIG; AltName: Full=Protein ROTUNDA2^79.55%	--	GO:0030154^cell differentiation^biological_process;GO:0006974^cellular response to DNA damage stimulus^biological_process;GO:0071217^cellular response to external biotic stimulus^biological_process;GO:0009908^flower development^biological_process;GO:0010393^galacturonan metabolic process^biological_process;GO:0010073^meristem maintenance^biological_process;GO:0080001^mucilage extrusion from seed …	KOG0266^transcriptional corepressor^K	--	--	--	--
Ccam07g01200	58.076	2.22899	0.907192	2.45702	0.0140094	0.0427511	Ccam07g01200	RWR88831.1^Cis-zeatin O-glucosyltransferase 1^97.76%	Q9ZSK5.1^RecName: Full=Zeatin O-glucosyltransferase; AltName: Full=Trans-zeatin O-beta-D-glucosyltransferase^50.11%	K13495|CISZOG|http://www.genome.jp/dbget-bin/www_bget?ko:K13495	GO:0050403^trans-zeatin O-beta-D-glucosyltransferase activity^molecular_function;GO:0050404^zeatin O-beta-D-xylosyltransferase activity^molecular_function;GO:0009690^cytokinin metabolic process^biological_process;GO:0048439^flower morphogenesis^biological_process;GO:0009965^leaf morphogenesis^biological_process;GO:0045926^negative regulation of growth^biological_process;GO:0006486^protein glycosy…	COG1819|KOG1192^Cis-zeatin O-glucosyltransferase^CG	PF00201.17^UDP-glucoronosyl and UDP-glucosyl transferase	GT1	--	--
Ccam07g00055	109.233	-1.46016	0.594596	-2.45573	0.0140601	0.0428686	Ccam07g00055	RWR88094.1^SANT/Myb domain-containing protein^98.6%	Q9LDR8.1^RecName: Full=Transcription factor MYB102; AltName: Full=Myb-related protein 102; Short=AtMYB102; AltName: Full=Myb-related protein M4; Short=AtM4^53.95%	K09422|MYBP|http://www.genome.jp/dbget-bin/www_bget?ko:K09422	GO:0003700^DNA-binding transcription factor activity^molecular_function;GO:0043565^sequence-specific DNA binding^molecular_function;GO:0044212^transcription regulatory region DNA binding^molecular_function;GO:0030154^cell differentiation^biological_process;GO:0006952^defense response^biological_process;GO:0006355^regulation of transcription, DNA-templated^biological_process;GO:0009737^response to…	COG5147|KOG0048^Transcription factor^K	PF00249.30^Myb-like DNA-binding domain	--	--	--
Ccam12g00134	13732.6	-1.08795	0.453652	-2.39821	0.0164756	0.0490213	Ccam12g00134	RWR96143.1^Chlorophyll A-B binding protein^97.74%	P12333.1^RecName: Full=Chlorophyll a-b binding protein, chloroplastic; AltName: Full=LHCII type I CAB; Short=LHCP; Flags: Precursor^91.67%	K08912|LHCB1|http://www.genome.jp/dbget-bin/www_bget?ko:K08912	GO:0016168^chlorophyll binding^molecular_function;GO:0046872^metal ion binding^molecular_function;GO:0009765^photosynthesis, light harvesting^biological_process;GO:0018298^protein-chromophore linkage^biological_process;GO:0009535^chloroplast thylakoid membrane^cellular_component;GO:0016021^integral component of membrane^cellular_component;GO:0009522^photosystem I^cellular_component;GO:0009523^pho…	--	PF00504.20^Chlorophyll A-B binding protein	--	--	--
Ccam05g02680	996.038	-4.07004	0.255138	-15.9523	2.74486e-57	2.18349e-54	Ccam05g02680	RWR85699.1^cellulose synthase-like protein G2^95.86%	Q8VYR4.1^RecName: Full=Cellulose synthase-like protein G2; Short=AtCslG2^37.63%	--	GO:0016760^cellulose synthase (UDP-forming) activity^molecular_function;GO:0016759^cellulose synthase activity^molecular_function;GO:0071555^cell wall organization^biological_process;GO:0030244^cellulose biosynthetic process^biological_process;GO:0009833^plant-type primary cell wall biogenesis^biological_process;GO:0005794^Golgi apparatus^cellular_component;GO:0000139^Golgi membrane^cellular_comp…	COG1215^cellulose synthase-like protein^M	PF03552.13^Cellulose synthase	GT2_Cellulose_synt	SignalP-TM	i25-47o57-79i535-557o572-594i607-629o659-681i688-710o725-747i
Ccam01g01742	6069.43	-7.19293	0.488061	-14.7378	3.68797e-49	1.85603e-46	Ccam01g01742	RWR73226.1^cellulose synthase-like protein E6^97.9%	Q651X6.1^RecName: Full=Cellulose synthase-like protein E6; AltName: Full=OsCslE6^56.66%	--	GO:0016760^cellulose synthase (UDP-forming) activity^molecular_function;GO:0016759^cellulose synthase activity^molecular_function;GO:0071555^cell wall organization^biological_process;GO:0030244^cellulose biosynthetic process^biological_process;GO:0009833^plant-type primary cell wall biogenesis^biological_process;GO:0005794^Golgi apparatus^cellular_component;GO:0000139^Golgi membrane^cellular_comp…	--	PF03552.13^Cellulose synthase	GT2_Cellulose_synt	--	o487-509i530-552o567-589i
Ccam03g04033	296.151	-5.4437	0.477348	-11.4041	3.99058e-30	6.74025e-28	Ccam03g04033	RWR81458.1^wall-associated receptor kinase 2-like protein^94.12%	Q9S9M5.1^RecName: Full=Wall-associated receptor kinase-like 1; Flags: Precursor^45.86%	--	GO:0005524^ATP binding^molecular_function;GO:0030247^polysaccharide binding^molecular_function;GO:0004674^protein serine/threonine kinase activity^molecular_function;GO:0016021^integral component of membrane^cellular_component;GO:0009505^plant-type cell wall^cellular_component;GO:0005886^plasma membrane^cellular_component	COG0515^Wall-associated receptor kinase^T	PF07714.16^Protein tyrosine kinase	--	--	--
Ccam04g03098	2272.88	-4.63949	0.410147	-11.3118	1.14758e-29	1.89929e-27	Ccam04g03098	RWR83932.1^endoglucanase 12-like protein^99.19%	Q7XUK4.2^RecName: Full=Endoglucanase 12; AltName: Full=Endo-1,4-beta glucanase 12; AltName: Full=OsGLU3^66.99%	--	GO:0008810^cellulase activity^molecular_function;GO:0071555^cell wall organization^biological_process;GO:0030245^cellulose catabolic process^biological_process;GO:0016021^integral component of membrane^cellular_component	--	PF00759.18^Glycosyl hydrolase family 9	GH9	--	i74-93o
Ccam02g04016	218.049	7.3715	0.657752	11.2071	3.76291e-29	5.76357e-27	Ccam02g04016	RWR72482.1^putative glycosyltransferase^57.85%	Q9FFN2.2^RecName: Full=Probable glycosyltransferase At5g03795^43.36%	--	GO:0016757^transferase activity, transferring glycosyl groups^molecular_function;GO:0071555^cell wall organization^biological_process;GO:0006486^protein glycosylation^biological_process;GO:0000139^Golgi membrane^cellular_component;GO:0016021^integral component of membrane^cellular_component	KOG1021^exostosin family^GMW	PF03016.14^Exostosin family	GT47	SignalP-TM	i7-29o
Ccam05g02815	12885.6	3.48927	0.3116	11.1979	4.17458e-29	6.35464e-27	Ccam05g02815	RWR85813.1^GDP-L-galactose phosphorylase 1-like protein^97.92%	Q8RWE8.1^RecName: Full=GDP-L-galactose phosphorylase 1; AltName: Full=Protein VITAMIN C DEFECTIVE 2^36.13%	K14190|VTC2_5|http://www.genome.jp/dbget-bin/www_bget?ko:K14190	GO:0010475^galactose-1-phosphate guanylyltransferase (GDP) activity^molecular_function;GO:0080048^GDP-D-glucose phosphorylase activity^molecular_function;GO:0010472^GDP-galactose:glucose-1-phosphate guanylyltransferase activity^molecular_function;GO:0010471^GDP-galactose:mannose-1-phosphate guanylyltransferase activity^molecular_function;GO:0010473^GDP-galactose:myoinositol-1-phosphate guanylyltr…	--	--	--	--	--
Ccam06g01871	5641.7	-5.19633	0.508817	-10.2126	1.74194e-24	1.86767e-22	Ccam06g01871	RWR87690.1^subtilisin-like protein protease SBT3.9 isoform X1^95.77%	Q9MAP7.1^RecName: Full=Subtilisin-like protease SBT3.5; AltName: Full=Subtilase subfamily 3 member 5; Short=AtSBT3.5; Flags: Precursor^54.31%	--	GO:0004252^serine-type endopeptidase activity^molecular_function;GO:0040008^regulation of growth^biological_process;GO:0005618^cell wall^cellular_component;GO:0005615^extracellular space^cellular_component	COG1404^subtilase family^O	PF00082.21^Subtilase family	--	--	--
Ccam03g04035	268.16	-4.9617	0.488951	-10.1477	3.39432e-24	3.47319e-22	Ccam03g04035	RWR81458.1^wall-associated receptor kinase 2-like protein^72.89%	Q9S9M5.1^RecName: Full=Wall-associated receptor kinase-like 1; Flags: Precursor^44.44%	--	GO:0005524^ATP binding^molecular_function;GO:0030247^polysaccharide binding^molecular_function;GO:0004674^protein serine/threonine kinase activity^molecular_function;GO:0016021^integral component of membrane^cellular_component;GO:0009505^plant-type cell wall^cellular_component;GO:0005886^plasma membrane^cellular_component	COG0515^wall-associated receptor kinase-like^T	PF00069.24^Protein kinase domain	--	--	--
Ccam05g02624	361.69	-5.41083	0.54016	-10.0171	1.28221e-23	1.23513e-21	Ccam05g02624	RWR85627.1^putative glycosyltransferase isoform X1^97.65%	Q3E9A4.3^RecName: Full=Probable glycosyltransferase At5g20260^64.14%	K18789|XGD1|http://www.genome.jp/dbget-bin/www_bget?ko:K18789	GO:0016757^transferase activity, transferring glycosyl groups^molecular_function;GO:0071555^cell wall organization^biological_process;GO:0006486^protein glycosylation^biological_process;GO:0000139^Golgi membrane^cellular_component;GO:0016021^integral component of membrane^cellular_component	KOG1021^Glycosyltransferase^GMW	PF03016.14^Exostosin family	GT47	--	--
Ccam05g02676	5110.72	-4.09907	0.414903	-9.87959	5.10397e-23	4.64443e-21	Ccam05g02676	RWR85693.1^cellulose synthase-like protein G2 isoform X1^91.88%	Q8VYR4.1^RecName: Full=Cellulose synthase-like protein G2; Short=AtCslG2^37.14%	--	GO:0016760^cellulose synthase (UDP-forming) activity^molecular_function;GO:0016759^cellulose synthase activity^molecular_function;GO:0071555^cell wall organization^biological_process;GO:0030244^cellulose biosynthetic process^biological_process;GO:0009833^plant-type primary cell wall biogenesis^biological_process;GO:0005794^Golgi apparatus^cellular_component;GO:0000139^Golgi membrane^cellular_comp…	COG1215^cellulose synthase-like protein^M	PF03552.13^Cellulose synthase	GT2_Cellulose_synt	SignalP-TM	i25-47o57-79i536-558o573-595i659-681o696-718i730-749o
Ccam03g01748	233.713	11.9479	1.23114	9.70482	2.87592e-22	2.35615e-20	Ccam03g01748	RWR79846.1^LysM type receptor kinase^84.58%	Q9S9M5.1^RecName: Full=Wall-associated receptor kinase-like 1; Flags: Precursor^40.74%	--	GO:0005524^ATP binding^molecular_function;GO:0030247^polysaccharide binding^molecular_function;GO:0004674^protein serine/threonine kinase activity^molecular_function;GO:0016021^integral component of membrane^cellular_component;GO:0009505^plant-type cell wall^cellular_component;GO:0005886^plasma membrane^cellular_component	COG0515^kinase family^T	PF00069.24^Protein kinase domain	--	--	--
Ccam05g02681	6102.95	-1.98948	0.207002	-9.61094	7.18916e-22	5.57499e-20	Ccam05g02681	RWR85698.1^cellulose synthase-like protein G2^97.86%	Q8VYR4.1^RecName: Full=Cellulose synthase-like protein G2; Short=AtCslG2^36.95%	--	GO:0016760^cellulose synthase (UDP-forming) activity^molecular_function;GO:0016759^cellulose synthase activity^molecular_function;GO:0071555^cell wall organization^biological_process;GO:0030244^cellulose biosynthetic process^biological_process;GO:0009833^plant-type primary cell wall biogenesis^biological_process;GO:0005794^Golgi apparatus^cellular_component;GO:0000139^Golgi membrane^cellular_comp…	COG1215^cellulose synthase-like protein^M	PF03552.13^Cellulose synthase	GT2_Cellulose_synt	SignalP-TM	i25-47o57-79i533-555o570-592i605-627o657-679i686-708o723-745i
Ccam05g00107	123.834	4.02999	0.420444	9.58508	9.23888e-22	7.03182e-20	Ccam05g00107	RWR84082.1^endoglucanase 6^67.7%	Q6L4I2.1^RecName: Full=Endoglucanase 15; AltName: Full=Endo-1,4-beta glucanase 15; AltName: Full=OsCel9C; Flags: Precursor^87.18%	--	GO:0030246^carbohydrate binding^molecular_function;GO:0008810^cellulase activity^molecular_function;GO:0071555^cell wall organization^biological_process;GO:0030245^cellulose catabolic process^biological_process;GO:0005576^extracellular region^cellular_component	KOG1470^SEC14 cytosolic factor family protein^I	PF00759.18^Glycosyl hydrolase family 9	GH9	--	--
Ccam09g01072	207.181	11.7847	1.23393	9.55059	1.2896e-21	9.493e-20	Ccam09g01072	RWR92247.1^putative mitochondrial-processing peptidase subunit beta, mitochondrial isoform X1^96.93%	Q42290.2^RecName: Full=Probable mitochondrial-processing peptidase subunit beta, mitochondrial; AltName: Full=Beta-MPP; Flags: Precursor^57.85%	K17732|PMPCB, MAS1|http://www.genome.jp/dbget-bin/www_bget?ko:K17732	GO:0004222^metalloendopeptidase activity^molecular_function;GO:0016491^oxidoreductase activity^molecular_function;GO:0008270^zinc ion binding^molecular_function;GO:0006627^protein processing involved in protein targeting to mitochondrion^biological_process;GO:0005618^cell wall^cellular_component;GO:0009507^chloroplast^cellular_component;GO:0016020^membrane^cellular_component;GO:0005743^mitochondr…	COG0612|KOG0960^Insulinase (Peptidase family M16)^O	PF05193.20^Peptidase M16 inactive domain	--	SignalP-TM	--
Ccam11g01731	288.042	-4.48395	0.481482	-9.31281	1.24499e-20	8.48109e-19	Ccam11g01731	RWR76765.1^heat shock cognate protein 2-like protein^91.06%	P22953.3^RecName: Full=Probable mediator of RNA polymerase II transcription subunit 37e; AltName: Full=Heat shock 70 kDa protein 1; AltName: Full=Heat shock cognate 70 kDa protein 1; AltName: Full=Heat shock cognate protein 70-1; Short=AtHsc70-1; AltName: Full=Heat shock protein 70-1; Short=AtHsp70-1; AltName: Full=Protein EARLY-RESPONSIVE TO DEHYDRATION 2^72.73%	K03283|HSPA1_8|http://www.genome.jp/dbget-bin/www_bget?ko:K03283	GO:0005524^ATP binding^molecular_function;GO:0016887^ATPase activity^molecular_function;GO:0042623^ATPase activity, coupled^molecular_function;GO:0031072^heat shock protein binding^molecular_function;GO:0051787^misfolded protein binding^molecular_function;GO:0002020^protease binding^molecular_function;GO:0044183^protein folding chaperone^molecular_function;GO:0051082^unfolded protein binding^mole…	COG0443|KOG0101^Heat shock cognate 70 kDa^O	PF00012.19^Hsp70 protein	--	--	i207-229o
Ccam10g01287	2227.07	-2.20882	0.240299	-9.19198	3.85662e-20	2.52891e-18	Ccam10g01287	RWR93864.1^mannose-6-phosphate isomerase 1-like protein^98.13%	Q9M884.1^RecName: Full=Mannose-6-phosphate isomerase 1; AltName: Full=Phosphohexomutase 1; AltName: Full=Phosphomannose isomerase 1; Short=PMI1; AltName: Full=Protein MATERNAL EFFECT EMBRYO ARREST 31^61.76%	K01809|manA, MPI|http://www.genome.jp/dbget-bin/www_bget?ko:K01809	GO:0004476^mannose-6-phosphate isomerase activity^molecular_function;GO:0008270^zinc ion binding^molecular_function;GO:0005975^carbohydrate metabolic process^biological_process;GO:0000032^cell wall mannoprotein biosynthetic process^biological_process;GO:0009793^embryo development ending in seed dormancy^biological_process;GO:0009298^GDP-mannose biosynthetic process^biological_process;GO:0006486^p…	COG1482|KOG2757^mannose-6-phosphate isomerase^G	PF01238.20^Phosphomannose isomerase type I	--	--	--
Ccam06g00153	173.232	8.26322	0.90805	9.09997	9.03597e-20	5.62695e-18	Ccam06g00153	RWR85528.1^reticulon-like protein B2^91.55%	P94078.1^RecName: Full=Alpha-mannosidase At3g26720; Flags: Precursor^68.97%	K01191|E3.2.1.24|http://www.genome.jp/dbget-bin/www_bget?ko:K01191	GO:0004559^alpha-mannosidase activity^molecular_function;GO:0030246^carbohydrate binding^molecular_function;GO:0046872^metal ion binding^molecular_function;GO:0006013^mannose metabolic process^biological_process;GO:0006517^protein deglycosylation^biological_process;GO:0009505^plant-type cell wall^cellular_component;GO:0005774^vacuolar membrane^cellular_component;GO:0005773^vacuole^cellular_compon…	KOG1959^Glycosyl hydrolase family 38 protein^G	PF01074.21^Glycosyl hydrolases family 38 N-terminal domain	GH38	--	o117-139i
Ccam11g00691	663.498	4.30377	0.473425	9.09071	9.83902e-20	6.08096e-18	Ccam11g00691	RWR94942.1^peroxidase PX5^99.13%	Q96520.1^RecName: Full=Peroxidase 12; Short=Atperox P12; AltName: Full=ATP4a; AltName: Full=PRXR6; Flags: Precursor^65.72%	K00430|E1.11.1.7|http://www.genome.jp/dbget-bin/www_bget?ko:K00430	GO:0020037^heme binding^molecular_function;GO:0046872^metal ion binding^molecular_function;GO:0004601^peroxidase activity^molecular_function;GO:0042744^hydrogen peroxide catabolic process^biological_process;GO:0006979^response to oxidative stress^biological_process;GO:0005618^cell wall^cellular_component;GO:0005576^extracellular region^cellular_component;GO:0016020^membrane^cellular_component;GO:…	--	PF00141.22^Peroxidase	AA2	--	--
Ccam06g02177	937.84	-2.21326	0.243698	-9.08198	1.06614e-19	6.55636e-18	Ccam06g02177	RWR87918.1^putative galacturonosyltransferase 6 isoform X1^89.32%	Q9M9Y5.1^RecName: Full=Probable galacturonosyltransferase 6^46.19%	K13648|GAUT|http://www.genome.jp/dbget-bin/www_bget?ko:K13648	GO:0047262^polygalacturonate 4-alpha-galacturonosyltransferase activity^molecular_function;GO:0071555^cell wall organization^biological_process;GO:0045489^pectin biosynthetic process^biological_process;GO:0000139^Golgi membrane^cellular_component;GO:0016021^integral component of membrane^cellular_component	--	PF01501.19^Glycosyl transferase family 8	GT8	SignalP-TM	i7-26o
Ccam03g02222	164.45	-10.1671	1.1769	-8.63886	5.67749e-18	2.89271e-16	Ccam03g02222	RWR75721.1^transcription factor-like protein DPB^97.32%	Q493Q0.1^RecName: Full=UDP-N-acetylmuramate--L-alanine ligase; AltName: Full=UDP-N-acetylmuramoyl-L-alanine synthetase^39.58%	--	GO:0005524^ATP binding^molecular_function;GO:0008763^UDP-N-acetylmuramate-L-alanine ligase activity^molecular_function;GO:0007049^cell cycle^biological_process;GO:0051301^cell division^biological_process;GO:0071555^cell wall organization^biological_process;GO:0009252^peptidoglycan biosynthetic process^biological_process;GO:0008360^regulation of cell shape^biological_process;GO:0005737^cytoplasm^c…	COG0773^Mur ligase family, catalytic domain^M	PF01225.24^Mur ligase family, catalytic domain	--	--	--
Ccam01g00070	258.413	-4.69676	0.551745	-8.51256	1.70133e-17	8.14528e-16	Ccam01g00070	RWR71887.1^wall-associated receptor kinase 2^89.58%	Q7X8C5.1^RecName: Full=Wall-associated receptor kinase-like 2; Flags: Precursor^36.94%	--	GO:0005524^ATP binding^molecular_function;GO:0005509^calcium ion binding^molecular_function;GO:0030247^polysaccharide binding^molecular_function;GO:0004674^protein serine/threonine kinase activity^molecular_function;GO:0046777^protein autophosphorylation^biological_process;GO:0016021^integral component of membrane^cellular_component;GO:0009505^plant-type cell wall^cellular_component;GO:0005886^pl…	COG0515^Wall-associated receptor kinase^T	PF07714.16^Protein tyrosine kinase	--	--	--
Ccam07g00340	2529.68	4.0672	0.479565	8.48102	2.23231e-17	1.05256e-15	Ccam07g00340	RWR88365.1^peroxidase 42^99.4%	Q9SB81.2^RecName: Full=Peroxidase 42; Short=Atperox P42; AltName: Full=ATP1a/ATP1b; AltName: Full=PRXR1; Flags: Precursor^79.46%	K00430|E1.11.1.7|http://www.genome.jp/dbget-bin/www_bget?ko:K00430	GO:0020037^heme binding^molecular_function;GO:0046872^metal ion binding^molecular_function;GO:0004601^peroxidase activity^molecular_function;GO:0042744^hydrogen peroxide catabolic process^biological_process;GO:0006979^response to oxidative stress^biological_process;GO:0048511^rhythmic process^biological_process;GO:0005576^extracellular region^cellular_component;GO:0009505^plant-type cell wall^cel…	--	PF00141.22^Peroxidase	AA2	--	--
Ccam05g00789	2917.39	1.87862	0.227084	8.27278	1.30875e-16	5.6324e-15	Ccam05g00789	RWR84649.1^Ribosomal protein L13e^100.0%	P41127.1^RecName: Full=60S ribosomal protein L13-1; AltName: Full=Protein BBC1 homolog^84.47%	K02873|RP-L13e, RPL13|http://www.genome.jp/dbget-bin/www_bget?ko:K02873	GO:0003729^mRNA binding^molecular_function;GO:0003735^structural constituent of ribosome^molecular_function;GO:0009735^response to cytokinin^biological_process;GO:0006412^translation^biological_process;GO:0005618^cell wall^cellular_component;GO:0005829^cytosol^cellular_component;GO:0022625^cytosolic large ribosomal subunit^cellular_component;GO:0022626^cytosolic ribosome^cellular_component;GO:001…	COG4352|KOG3295^60S ribosomal protein L13^J	PF01294.17^Ribosomal protein L13e	--	--	--
Ccam09g00321	2097.74	-2.05936	0.249913	-8.24029	1.71793e-16	7.34214e-15	Ccam09g00321	RWR91759.1^pectin acetylesterase 9 isoform X1^92.16%	B9DFR3.1^RecName: Full=Pectin acetylesterase 9; Flags: Precursor^70.19%	--	GO:0052793^pectin acetylesterase activity^molecular_function;GO:0071555^cell wall organization^biological_process;GO:0005576^extracellular region^cellular_component;GO:0009505^plant-type cell wall^cellular_component	KOG4287^Pectinacetylesterase^M	PF03283.12^Pectinacetylesterase	CE13	SignalP-TM	--
Ccam06g00300	178.908	3.76005	0.462733	8.12575	4.44608e-16	1.82772e-14	Ccam06g00300	RWR86477.1^putative endopeptidase p60 isoform X2^98.45%	P54421.1^RecName: Full=Probable peptidoglycan endopeptidase LytE; AltName: Full=Cell wall-associated polypeptide CWBP33; AltName: Full=Gamma-D-glutamate-meso-diaminopimelate muropeptidase LytE; AltName: Full=Minor autolysin LytE; AltName: Full=Phosphatase-associated protein PapQ; AltName: Full=Vegetative cell wall hydrolase LytE; Flags: Precursor^48.94%	--	GO:0008234^cysteine-type peptidase activity^molecular_function;GO:0008932^lytic endotransglycosylase activity^molecular_function;GO:0071555^cell wall organization^biological_process;GO:0005618^cell wall^cellular_component;GO:0005576^extracellular region^cellular_component	--	PF01476.19^LysM domain	CBM50	SignalP-TM	--
Ccam03g01745	238.686	5.77059	0.71212	8.1034	5.34453e-16	2.16059e-14	Ccam03g01745	RWR79846.1^LysM type receptor kinase^69.9%	Q9S9M5.1^RecName: Full=Wall-associated receptor kinase-like 1; Flags: Precursor^34.04%	--	GO:0005524^ATP binding^molecular_function;GO:0030247^polysaccharide binding^molecular_function;GO:0004674^protein serine/threonine kinase activity^molecular_function;GO:0016021^integral component of membrane^cellular_component;GO:0009505^plant-type cell wall^cellular_component;GO:0005886^plasma membrane^cellular_component	COG0515^Wall-associated receptor kinase^T	PF07714.16^Protein tyrosine kinase	--	--	--
Ccam08g00101	13306.9	-1.44709	0.180796	-8.00397	1.20468e-15	4.66364e-14	Ccam08g00101	RWR89914.1^cryptochrome 1.2^99.51%	Q43125.2^RecName: Full=Cryptochrome-1; Short=AtCry; Short=Atcry1; AltName: Full=Blue light photoreceptor; AltName: Full=Protein BLUE LIGHT UNINHIBITED 1; AltName: Full=Protein ELONGATED HYPOCOTYL 4; AltName: Full=Protein OUT OF PHASE 2; Short=OOP2^76.91%	K12118|CRY1|http://www.genome.jp/dbget-bin/www_bget?ko:K12118	GO:0005524^ATP binding^molecular_function;GO:0009882^blue light photoreceptor activity^molecular_function;GO:0071949^FAD binding^molecular_function;GO:0042802^identical protein binding^molecular_function;GO:0016301^kinase activity^molecular_function;GO:0046872^metal ion binding^molecular_function;GO:0004672^protein kinase activity^molecular_function;GO:0046283^anthocyanin-containing compound meta…	COG0415|KOG0133^cryptochrome^LT	PF03441.13^FAD binding domain of DNA photolyase	--	--	--
Ccam04g00427	243.203	-10.7045	1.35097	-7.92356	2.3081e-15	8.6633e-14	Ccam04g00427	RWR81911.1^cellulose synthase-like protein E6 isoform X1^95.33%	Q651X6.1^RecName: Full=Cellulose synthase-like protein E6; AltName: Full=OsCslE6^45.74%	--	GO:0016760^cellulose synthase (UDP-forming) activity^molecular_function;GO:0016759^cellulose synthase activity^molecular_function;GO:0071555^cell wall organization^biological_process;GO:0030244^cellulose biosynthetic process^biological_process;GO:0009833^plant-type primary cell wall biogenesis^biological_process;GO:0005794^Golgi apparatus^cellular_component;GO:0000139^Golgi membrane^cellular_comp…	--	PF03552.13^Cellulose synthase	GT2_Cellulose_synt	SignalP-TM	o15-37i49-66o520-542i549-571o586-608i635-657o676-698i705-727o
Ccam03g02204	98.5227	-9.4259	1.19305	-7.9007	2.77331e-15	1.02997e-13	Ccam03g02204	RWR96292.1^Peptidase C26^92.43%	O65355.2^RecName: Full=Gamma-glutamyl hydrolase 2; Short=AtGGH2; AltName: Full=Conjugase; AltName: Full=GH; AltName: Full=Gamma-Glu-X carboxypeptidase; Flags: Precursor^64.84%	K01307|GGH|http://www.genome.jp/dbget-bin/www_bget?ko:K01307	GO:0034722^gamma-glutamyl-peptidase activity^molecular_function;GO:0008242^omega peptidase activity^molecular_function;GO:0046900^tetrahydrofolylpolyglutamate metabolic process^biological_process;GO:0005618^cell wall^cellular_component;GO:0005615^extracellular space^cellular_component;GO:0005773^vacuole^cellular_component	KOG1559^gamma-glutamyl hydrolase^H	PF07722.12^Peptidase C26	--	--	--
Ccam06g01633	62.3696	10.0403	1.3085	7.67309	1.679e-14	5.56508e-13	Ccam06g01633	XP_026659693.1^adenine phosphoribosyltransferase 1 isoform X2^91.67%	Q43199.1^RecName: Full=Adenine phosphoribosyltransferase 1; Short=APRT 1^86.11%	K00759|APRT, apt|http://www.genome.jp/dbget-bin/www_bget?ko:K00759	GO:0003999^adenine phosphoribosyltransferase activity^molecular_function;GO:0006168^adenine salvage^biological_process;GO:0044209^AMP salvage^biological_process;GO:0007623^circadian rhythm^biological_process;GO:0009690^cytokinin metabolic process^biological_process;GO:0006166^purine ribonucleoside salvage^biological_process;GO:0046686^response to cadmium ion^biological_process;GO:0009570^chloropl…	COG0503|KOG1712^adenine phosphoribosyltransferase^F	PF00156.26^Phosphoribosyl transferase domain	--	--	--
Ccam12g00488	884.598	-4.9291	0.658032	-7.49067	6.85217e-14	2.09906e-12	Ccam12g00488	RWR96431.1^cellulose synthase-like protein G3^99.2%	Q0WVN5.2^RecName: Full=Cellulose synthase-like protein G3; Short=AtCslG3^54.66%	--	GO:0016760^cellulose synthase (UDP-forming) activity^molecular_function;GO:0016759^cellulose synthase activity^molecular_function;GO:0071555^cell wall organization^biological_process;GO:0030244^cellulose biosynthetic process^biological_process;GO:0009833^plant-type primary cell wall biogenesis^biological_process;GO:0005794^Golgi apparatus^cellular_component;GO:0000139^Golgi membrane^cellular_comp…	COG1215^cellulose synthase-like protein^M	PF03552.13^Cellulose synthase	GT2_Cellulose_synt	SignalP-TM	i26-48o58-80i529-551o571-593i606-628o663-685i692-714o724-746i
Ccam01g01352	4642.67	-1.488	0.200634	-7.41651	1.20248e-13	3.57697e-12	Ccam01g01352	RWR72963.1^26S protease regulatory subunit 10B A^99.5%	Q9MAK9.1^RecName: Full=26S proteasome regulatory subunit S10B homolog B; AltName: Full=26S proteasome AAA-ATPase subunit RPT4b; AltName: Full=26S proteasome subunit S10B homolog B; AltName: Full=Regulatory particle triple-A ATPase subunit 4b^92.48%	K03064|PSMC6, RPT4|http://www.genome.jp/dbget-bin/www_bget?ko:K03064	GO:0005524^ATP binding^molecular_function;GO:0016787^hydrolase activity^molecular_function;GO:0045899^positive regulation of RNA polymerase II transcriptional preinitiation complex assembly^biological_process;GO:0030433^ubiquitin-dependent ERAD pathway^biological_process;GO:0005618^cell wall^cellular_component;GO:0031597^cytosolic proteasome complex^cellular_component;GO:0016020^membrane^cellular…	COG1222|KOG0651^26S protease regulatory subunit^O	PF00004.28^ATPase family associated with various cellular activities (AAA)	--	--	--
Ccam02g03502	853.882	-2.35892	0.322771	-7.30832	2.70499e-13	7.7205e-12	Ccam02g03502	RWR77850.1^aquaporin TIP2-1^99.19%	Q41951.2^RecName: Full=Aquaporin TIP2-1; AltName: Full=Delta-tonoplast intrinsic protein; Short=Delta-TIP; AltName: Full=Tonoplast intrinsic protein 2-1; Short=AtTIP2;1; Contains: RecName: Full=Aquaporin TIP2-1, N-terminally processed^85.2%	K09873|TIP|http://www.genome.jp/dbget-bin/www_bget?ko:K09873	GO:0042802^identical protein binding^molecular_function;GO:0015200^methylammonium transmembrane transporter activity^molecular_function;GO:0015250^water channel activity^molecular_function;GO:0006833^water transport^biological_process;GO:0005618^cell wall^cellular_component;GO:0042807^central vacuole^cellular_component;GO:0009507^chloroplast^cellular_component;GO:0009941^chloroplast envelope^cell…	COG0580|KOG0223^Aquaporin^G	PF00230.19^Major intrinsic protein	--	SignalP-TM	o20-42i55-77o97-119i140-162o172-194i215-237o
Ccam05g02422	679.333	2.70645	0.376303	7.1922	6.37554e-13	1.7296e-11	Ccam05g02422	XP_010253630.1^PREDICTED: beta-galactosidase 8^80.83%	Q10NX8.2^RecName: Full=Beta-galactosidase 6; Short=Lactase 6; Flags: Precursor^70.48%	--	GO:0004565^beta-galactosidase activity^molecular_function;GO:0030246^carbohydrate binding^molecular_function;GO:0005975^carbohydrate metabolic process^biological_process;GO:0048046^apoplast^cellular_component;GO:0005618^cell wall^cellular_component;GO:0005773^vacuole^cellular_component	COG1874|KOG0496^beta-galactosidase^G	PF01301.18^Glycosyl hydrolases family 35	GH35	SignalP-TM	i7-29o
Ccam06g01322	2815.2	-1.40643	0.196361	-7.16248	7.9232e-13	2.13304e-11	Ccam06g01322	RWR87247.1^pectin acetylesterase 8-like protein^98.55%	Q6DBP4.1^RecName: Full=Pectin acetylesterase 8; Flags: Precursor^65.8%	K19882|NOTUM|http://www.genome.jp/dbget-bin/www_bget?ko:K19882	GO:0052793^pectin acetylesterase activity^molecular_function;GO:0071555^cell wall organization^biological_process;GO:0005576^extracellular region^cellular_component;GO:0009505^plant-type cell wall^cellular_component	KOG4287^protein notum homolog^M	PF03283.12^Pectinacetylesterase	CE13	--	--
Ccam02g02180	813.984	4.33106	0.608212	7.12097	1.07167e-12	2.85086e-11	Ccam02g02180	RWR76885.1^class I chitinase^99.3%	P21226.2^RecName: Full=Endochitinase A2; Flags: Precursor^71.76%	K20547|CHIB|http://www.genome.jp/dbget-bin/www_bget?ko:K20547	GO:0008061^chitin binding^molecular_function;GO:0004568^chitinase activity^molecular_function;GO:0016998^cell wall macromolecule catabolic process^biological_process;GO:0006032^chitin catabolic process^biological_process;GO:0006952^defense response^biological_process;GO:0000272^polysaccharide catabolic process^biological_process	COG3979|KOG4742^chitinase^G	PF00182.18^Chitinase class I	GH19	SignalP-TM	i7-29o
Ccam08g00890	140.024	2.47133	0.359655	6.87138	6.35839e-12	1.51789e-10	Ccam08g00890	RWR90519.1^expansin-A13-like protein^99.25%	Q9M9P0.2^RecName: Full=Expansin-A13; Short=AtEXPA13; AltName: Full=Alpha-expansin-13; Short=At-EXP13; Short=AtEx13; AltName: Full=Ath-ExpAlpha-1.22; Flags: Precursor^71.98%	--	GO:0009664^plant-type cell wall organization^biological_process;GO:0005618^cell wall^cellular_component;GO:0005576^extracellular region^cellular_component;GO:0016020^membrane^cellular_component	--	PF01357.20^Pollen allergen	--	SignalP-TM	o4-22i
Ccam02g03224	5148.28	2.20972	0.323794	6.82447	8.82487e-12	2.06668e-10	Ccam02g03224	RWR77613.1^beta-galactosidase isoform X2^99.41%	Q9SCW1.1^RecName: Full=Beta-galactosidase 1; Short=Lactase 1; Flags: Precursor^73.92%	--	GO:0004565^beta-galactosidase activity^molecular_function;GO:0030246^carbohydrate binding^molecular_function;GO:0005975^carbohydrate metabolic process^biological_process;GO:0048046^apoplast^cellular_component;GO:0005618^cell wall^cellular_component;GO:0009505^plant-type cell wall^cellular_component;GO:0009506^plasmodesma^cellular_component;GO:0005773^vacuole^cellular_component	COG1874|KOG0496^beta-galactosidase^G	PF01301.18^Glycosyl hydrolases family 35	GH35	SignalP-TM	i13-35o
Ccam03g01127	85.7935	3.9958	0.587506	6.80128	1.0369e-11	2.40094e-10	Ccam03g01127	RWR79342.1^O-acyltransferase WSD1-like protein^84.17%	P80022.2^RecName: Full=Extracellular ribonuclease LE; Short=RNase LE; Flags: Precursor^31.9%	--	GO:0004521^endoribonuclease activity^molecular_function;GO:0016829^lyase activity^molecular_function;GO:0033897^ribonuclease T2 activity^molecular_function;GO:0003723^RNA binding^molecular_function;GO:0006401^RNA catabolic process^biological_process;GO:0005618^cell wall^cellular_component;GO:0005576^extracellular region^cellular_component;GO:0005615^extracellular space^cellular_component	--	PF06974.12^Protein of unknown function (DUF1298)	--	--	--
Ccam10g01941	77.8298	7.09648	1.05126	6.75047	1.47363e-11	3.35238e-10	Ccam10g01941	RWR94386.1^polygalacturonase-like protein^99.79%	Q949Z1.1^RecName: Full=Polygalacturonase At1g48100; Short=PG; AltName: Full=Pectinase At1g48100; Flags: Precursor^71.43%	--	GO:0004650^polygalacturonase activity^molecular_function;GO:0005975^carbohydrate metabolic process^biological_process;GO:0009831^plant-type cell wall modification involved in multidimensional cell growth^biological_process;GO:0005618^cell wall^cellular_component;GO:0005576^extracellular region^cellular_component	COG5434^polygalacturonase^M	PF00295.16^Glycosyl hydrolases family 28	GH28	--	--
Ccam05g03238	786.012	2.8339	0.423672	6.6889	2.24856e-11	4.99545e-10	Ccam05g03238	RWR86159.1^Glyoxal oxidase^97.98%	Q3HRQ2.1^RecName: Full=Aldehyde oxidase GLOX; AltName: Full=Glyoxal oxidase; Short=VpGLOX; Flags: Precursor^73.32%	--	GO:0004031^aldehyde oxidase activity^molecular_function;GO:0102797^geranial:oxygen oxidoreductase activity^molecular_function;GO:0102798^heptaldehyde:oxygen oxidoreductase activity^molecular_function;GO:0050832^defense response to fungus^biological_process;GO:0005618^cell wall^cellular_component;GO:0005615^extracellular space^cellular_component	--	PF07250.10^Glyoxal oxidase N-terminus	AA5_1	--	--
Ccam12g00825	398.74	3.44564	0.520318	6.62219	3.53908e-11	7.64957e-10	Ccam12g00825	RWR96712.1^beta-hexosaminidase 3^93.05%	Q8L7S6.1^RecName: Full=Beta-hexosaminidase 3; AltName: Full=Beta-GlcNAcase 3; AltName: Full=Beta-N-acetylhexosaminidase 3; AltName: Full=Beta-hexosaminidase 1; Short=AtHEX1; AltName: Full=N-acetyl-beta-glucosaminidase 3; Flags: Precursor^68.95%	K12373|HEXA_B|http://www.genome.jp/dbget-bin/www_bget?ko:K12373	GO:0004563^beta-N-acetylhexosaminidase activity^molecular_function;GO:0015929^hexosaminidase activity^molecular_function;GO:0102148^N-acetyl-beta-D-galactosaminidase activity^molecular_function;GO:0005975^carbohydrate metabolic process^biological_process;GO:0005618^cell wall^cellular_component;GO:0009505^plant-type cell wall^cellular_component;GO:0005886^plasma membrane^cellular_component	COG3525|KOG2499^beta-hexosaminidase^G	PF00728.21^Glycosyl hydrolase family 20, catalytic domain	GH20	SignalP-TM	i13-35o
Ccam03g04029	52.6307	-8.50538	1.28908	-6.59802	4.16677e-11	8.89632e-10	Ccam03g04029	RWR81455.1^Glycoside hydrolase^98.46%	P48979.1^RecName: Full=Polygalacturonase; Short=PG; AltName: Full=Pectinase; Flags: Precursor^54.4%	K01184|E3.2.1.15|http://www.genome.jp/dbget-bin/www_bget?ko:K01184	GO:0004650^polygalacturonase activity^molecular_function;GO:0005975^carbohydrate metabolic process^biological_process;GO:0071555^cell wall organization^biological_process;GO:0009835^fruit ripening^biological_process;GO:0005618^cell wall^cellular_component;GO:0005576^extracellular region^cellular_component	COG5434^polygalacturonase^M	PF00295.16^Glycosyl hydrolases family 28	GH28	--	i5-22o
Ccam12g00465	920.279	-1.6556	0.255088	-6.49033	8.56488e-11	1.74988e-09	Ccam12g00465	XP_017612866.1^PREDICTED: 3-deoxy-manno-octulosonate cytidylyltransferase, mitochondrial^83.61%	Q9C920.1^RecName: Full=3-deoxy-manno-octulosonate cytidylyltransferase, mitochondrial; AltName: Full=CMP-2-keto-3-deoxyoctulosonic acid synthase; Short=AtCKS; Short=CMP-KDO synthase; Flags: Precursor^85.46%	K00979|kdsB|http://www.genome.jp/dbget-bin/www_bget?ko:K00979	GO:0008690^3-deoxy-manno-octulosonate cytidylyltransferase activity^molecular_function;GO:0071555^cell wall organization^biological_process;GO:0033468^CMP-keto-3-deoxy-D-manno-octulosonic acid biosynthetic process^biological_process;GO:0009555^pollen development^biological_process;GO:0009860^pollen tube growth^biological_process;GO:0005829^cytosol^cellular_component;GO:0031307^integral component …	COG1212^3-deoxy-manno-octulosonate^G	PF02348.18^Cytidylyltransferase	--	SignalP-TM	o22-44i
Ccam02g00085	733.76	4.17804	0.649232	6.43536	1.23184e-10	2.46769e-09	Ccam02g00085	RWR75277.1^Glycoside hydrolase^99.31%	Q8LF99.2^RecName: Full=Probable xyloglucan endotransglucosylase/hydrolase protein 6; Short=At-XTH6; Short=XTH-6; Flags: Precursor^69.52%	K08235|E2.4.1.207|http://www.genome.jp/dbget-bin/www_bget?ko:K08235	GO:0004553^hydrolase activity, hydrolyzing O-glycosyl compounds^molecular_function;GO:0016762^xyloglucan:xyloglucosyl transferase activity^molecular_function;GO:0042546^cell wall biogenesis^biological_process;GO:0071555^cell wall organization^biological_process;GO:0009414^response to water deprivation^biological_process;GO:0010411^xyloglucan metabolic process^biological_process;GO:0048046^apoplas…	COG2273^Xyloglucan endotransglucosylase hydrolase protein^G	PF00722.20^Glycosyl hydrolases family 16	GH16	--	--
Ccam04g00375	1094.09	-1.42884	0.224636	-6.36066	2.00888e-10	3.91613e-09	Ccam04g00375	RWR81849.1^GDP-L-galactose phosphorylase 1 isoform X2^97.13%	Q8RWE8.1^RecName: Full=GDP-L-galactose phosphorylase 1; AltName: Full=Protein VITAMIN C DEFECTIVE 2^35.28%	K14190|VTC2_5|http://www.genome.jp/dbget-bin/www_bget?ko:K14190	GO:0010475^galactose-1-phosphate guanylyltransferase (GDP) activity^molecular_function;GO:0080048^GDP-D-glucose phosphorylase activity^molecular_function;GO:0010472^GDP-galactose:glucose-1-phosphate guanylyltransferase activity^molecular_function;GO:0010471^GDP-galactose:mannose-1-phosphate guanylyltransferase activity^molecular_function;GO:0010473^GDP-galactose:myoinositol-1-phosphate guanylyltr…	--	--	--	--	--
Ccam04g00428	48.3474	-8.37807	1.32302	-6.33253	2.4117e-10	4.63182e-09	Ccam04g00428	RWR81912.1^Cellulose synthase^88.19%	Q651X6.1^RecName: Full=Cellulose synthase-like protein E6; AltName: Full=OsCslE6^45.32%	--	GO:0016760^cellulose synthase (UDP-forming) activity^molecular_function;GO:0016759^cellulose synthase activity^molecular_function;GO:0071555^cell wall organization^biological_process;GO:0030244^cellulose biosynthetic process^biological_process;GO:0009833^plant-type primary cell wall biogenesis^biological_process;GO:0005794^Golgi apparatus^cellular_component;GO:0000139^Golgi membrane^cellular_comp…	--	PF03552.13^Cellulose synthase	GT2_Cellulose_synt	SignalP-TM	i21-43o48-67i514-536o586-608i635-657o676-698i705-727o
Ccam11g00774	204.875	-3.49525	0.55267	-6.32429	2.54401e-10	4.8632e-09	Ccam11g00774	RWR94982.1^Glycosyl transferase^97.67%	Q9M9Y5.1^RecName: Full=Probable galacturonosyltransferase 6^50.34%	K13648|GAUT|http://www.genome.jp/dbget-bin/www_bget?ko:K13648	GO:0047262^polygalacturonate 4-alpha-galacturonosyltransferase activity^molecular_function;GO:0071555^cell wall organization^biological_process;GO:0045489^pectin biosynthetic process^biological_process;GO:0000139^Golgi membrane^cellular_component;GO:0016021^integral component of membrane^cellular_component	--	PF01501.19^Glycosyl transferase family 8	GT8	SignalP-TM	i21-43o
Ccam09g01652	403.89	2.97923	0.489755	6.0831	1.17882e-09	2.02012e-08	Ccam09g01652	RWR92686.1^glucuronoxylan 4-O-methyltransferase 3^98.36%	Q6NMK1.1^RecName: Full=Glucuronoxylan 4-O-methyltransferase 1^59.59%	K18801|GXM|http://www.genome.jp/dbget-bin/www_bget?ko:K18801	GO:0030775^glucuronoxylan 4-O-methyltransferase activity^molecular_function;GO:0009834^plant-type secondary cell wall biogenesis^biological_process;GO:0045492^xylan biosynthetic process^biological_process;GO:0045491^xylan metabolic process^biological_process;GO:0005794^Golgi apparatus^cellular_component;GO:0000139^Golgi membrane^cellular_component;GO:0016021^integral component of membrane^cellula…	--	PF04669.12^Polysaccharide biosynthesis	--	SignalP-TM	--
Ccam04g01975	180.344	-3.42854	0.566334	-6.05392	1.41362e-09	2.37789e-08	Ccam04g01975	RWR83158.1^kinesin-like protein KIN-4C isoform X1^98.39%	F4K0J3.2^RecName: Full=Kinesin-like protein KIN-4C; AltName: Full=AtKINESIN-4C^59.64%	K10395|KIF4_21_27|http://www.genome.jp/dbget-bin/www_bget?ko:K10395	GO:0005524^ATP binding^molecular_function;GO:0016887^ATPase activity^molecular_function;GO:0008017^microtubule binding^molecular_function;GO:0003777^microtubule motor activity^molecular_function;GO:0071555^cell wall organization^biological_process;GO:0007018^microtubule-based movement^biological_process;GO:0007052^mitotic spindle organization^biological_process;GO:0005871^kinesin complex^cellular…	COG5059|KOG0244^chromosome-associated kinesin^Z	PF00225.22^Kinesin motor domain	--	--	--
Ccam07g01678	277.621	-4.5179	0.747064	-6.04755	1.47069e-09	2.45714e-08	Ccam07g01678	RWR89214.1^peroxidase P7-like protein^98.42%	Q9FLC0.1^RecName: Full=Peroxidase 52; Short=Atperox P52; AltName: Full=ATP49; Flags: Precursor^62.63%	K00430|E1.11.1.7|http://www.genome.jp/dbget-bin/www_bget?ko:K00430	GO:0020037^heme binding^molecular_function;GO:0046872^metal ion binding^molecular_function;GO:0004601^peroxidase activity^molecular_function;GO:0042744^hydrogen peroxide catabolic process^biological_process;GO:0009809^lignin biosynthetic process^biological_process;GO:1901430^positive regulation of syringal lignin biosynthetic process^biological_process;GO:0006979^response to oxidative stress^biol…	--	PF00141.22^Peroxidase	AA2	--	--
Ccam06g00884	104.435	2.90211	0.485449	5.97819	2.2563e-09	3.66538e-08	Ccam06g00884	RWR86923.1^putative beta-1,4-xylosyltransferase IRX10^99.76%	Q940Q8.1^RecName: Full=Probable beta-1,4-xylosyltransferase IRX10L; AltName: Full=Glucuronoxylan glucuronosyltransferase 1; Short=AtGUT1; AltName: Full=Glucuronoxylan glucuronosyltransferase 2; Short=AtGUT2; AltName: Full=Protein IRREGULAR XYLEM 10-like; AltName: Full=Xylan xylosyltransferase IRX10L^79.35%	--	GO:0047517^1,4-beta-D-xylan synthase activity^molecular_function;GO:0080116^glucuronoxylan glucuronosyltransferase activity^molecular_function;GO:0042546^cell wall biogenesis^biological_process;GO:0071555^cell wall organization^biological_process;GO:0010417^glucuronoxylan biosynthetic process^biological_process;GO:0009834^plant-type secondary cell wall biogenesis^biological_process;GO:0006486^pro…	KOG1021^glucuronoxylan glucuronosyltransferase activity^GMW	PF03016.14^Exostosin family	GT47	--	--
Ccam07g02090	429.053	3.17998	0.533002	5.96618	2.42879e-09	3.92232e-08	Ccam07g02090	RWR89549.1^Peptidase S8/S53 domain-containing protein^86.25%	Q9MAP7.1^RecName: Full=Subtilisin-like protease SBT3.5; AltName: Full=Subtilase subfamily 3 member 5; Short=AtSBT3.5; Flags: Precursor^48.68%	--	GO:0004252^serine-type endopeptidase activity^molecular_function;GO:0040008^regulation of growth^biological_process;GO:0005618^cell wall^cellular_component;GO:0005615^extracellular space^cellular_component	COG1404^subtilase family^O	PF00082.21^Subtilase family	--	--	i5-27o
Ccam12g00540	337.664	1.82522	0.306095	5.96294	2.47745e-09	3.99307e-08	Ccam12g00540	RWR96477.1^endoglucanase 6^99.35%	Q42059.2^RecName: Full=Endoglucanase 6; AltName: Full=Endo-1,4-beta glucanase 6; Flags: Precursor^73.66%	--	GO:0030246^carbohydrate binding^molecular_function;GO:0008810^cellulase activity^molecular_function;GO:0071555^cell wall organization^biological_process;GO:0030245^cellulose catabolic process^biological_process;GO:0005576^extracellular region^cellular_component	--	PF00759.18^Glycosyl hydrolase family 9	GH9	--	--
Ccam01g00365	755.232	1.62497	0.272897	5.95452	2.6084e-09	4.18225e-08	Ccam01g00365	RWR72154.1^thioredoxin-like protein^98.92%	Q9SEU6.2^RecName: Full=Thioredoxin M4, chloroplastic; Short=AtTrxm4; Flags: Precursor^51.31%	K03671|trxA|http://www.genome.jp/dbget-bin/www_bget?ko:K03671	GO:0008047^enzyme activator activity^molecular_function;GO:0004857^enzyme inhibitor activity^molecular_function;GO:0016671^oxidoreductase activity, acting on a sulfur group of donors, disulfide as acceptor^molecular_function;GO:0015035^protein disulfide oxidoreductase activity^molecular_function;GO:0019904^protein domain specific binding^molecular_function;GO:0047134^protein-disulfide reductase a…	COG0526|KOG0910^Thioredoxin^O	PF00085.19^Thioredoxin	--	--	--
Ccam01g03134	66.6891	3.56616	0.606742	5.87756	4.1636e-09	6.45345e-08	Ccam01g03134	RWR74177.1^putative serine-threonine protein kinase, plant-type^98.43%	Q9SJQ1.1^RecName: Full=Leucine-rich repeat receptor-like protein kinase PXC1; AltName: Full=Protein PXY/TDR-CORRELATED 1; Flags: Precursor^29.32%	--	GO:0005524^ATP binding^molecular_function;GO:0004672^protein kinase activity^molecular_function;GO:0009834^plant-type secondary cell wall biogenesis^biological_process;GO:0016021^integral component of membrane^cellular_component;GO:0005886^plasma membrane^cellular_component	--	PF00069.24^Protein kinase domain	--	SignalP-TM	o31-53i
Ccam09g02175	98.0293	2.75184	0.46998	5.85522	4.76386e-09	7.33771e-08	Ccam09g02175	RWR93120.1^expansin-A1 isoform X1^99.6%	Q9C554.1^RecName: Full=Expansin-A1; Short=AtEXPA1; AltName: Full=Alpha-expansin-1; Short=At-EXP1; Short=AtEx1; AltName: Full=Ath-ExpAlpha-1.2; Flags: Precursor^84.86%	--	GO:0009664^plant-type cell wall organization^biological_process;GO:0005618^cell wall^cellular_component;GO:0005576^extracellular region^cellular_component;GO:0016020^membrane^cellular_component	--	PF01357.20^Pollen allergen	--	--	--
Ccam08g00783	43.1361	6.58144	1.12443	5.85313	4.82419e-09	7.426e-08	Ccam08g00783	RWR90426.1^Cytochrome P450^99.06%	Q9FMY1.1^RecName: Full=Cytochrome P450 86B1^70.57%	K15402|CYP86B1|http://www.genome.jp/dbget-bin/www_bget?ko:K15402	GO:0020037^heme binding^molecular_function;GO:0005506^iron ion binding^molecular_function;GO:0004497^monooxygenase activity^molecular_function;GO:0016705^oxidoreductase activity, acting on paired donors, with incorporation or reduction of molecular oxygen^molecular_function;GO:0071555^cell wall organization^biological_process;GO:0010345^suberin biosynthetic process^biological_process;GO:0042761^v…	COG2124|KOG0157^cytochrome P450^Q	PF00067.21^Cytochrome P450	--	SignalP-TM	--
Ccam09g01443	4985.29	1.52602	0.266101	5.73474	9.76637e-09	1.41337e-07	Ccam09g01443	RWR92512.1^alpha,alpha-trehalose-phosphate synthase UDP-forming 1 isoform X1^98.81%	Q9SYM4.1^RecName: Full=Alpha,alpha-trehalose-phosphate synthase^78.23%	K16055|TPS|http://www.genome.jp/dbget-bin/www_bget?ko:K16055	GO:0003825^alpha,alpha-trehalose-phosphate synthase (UDP-forming) activity^molecular_function;GO:0051301^cell division^biological_process;GO:0016311^dephosphorylation^biological_process;GO:0009793^embryo development ending in seed dormancy^biological_process;GO:0009832^plant-type cell wall biogenesis^biological_process;GO:0010182^sugar mediated signaling pathway^biological_process;GO:0005992^treh…	COG0380|COG1877|KOG1050^Glycosyltransferase family 20^G	PF00982.20^Glycosyltransferase family 20	GT20	--	--
Ccam07g02108	1835.51	1.63295	0.284774	5.73421	9.79706e-09	1.41698e-07	Ccam07g02108	RWR89561.1^glucan endo-1,3-beta-glucosidase 11^98.6%	Q8L868.1^RecName: Full=Glucan endo-1,3-beta-glucosidase 11; AltName: Full=(1->3)-beta-glucan endohydrolase 11; Short=(1->3)-beta-glucanase 11; AltName: Full=Beta-1,3-endoglucanase 11; Short=Beta-1,3-glucanase 11; Flags: Precursor^64.18%	--	GO:0042973^glucan endo-1,3-beta-D-glucosidase activity^molecular_function;GO:0005975^carbohydrate metabolic process^biological_process;GO:0071555^cell wall organization^biological_process;GO:0006952^defense response^biological_process;GO:0031225^anchored component of membrane^cellular_component;GO:0046658^anchored component of plasma membrane^cellular_component;GO:0005618^cell wall^cellular_compo…	--	PF00332.17^Glycosyl hydrolases family 17	GH17	--	i7-29o410-427i
Ccam03g01293	29.251	-7.65138	1.33506	-5.73112	9.97679e-09	1.44129e-07	Ccam03g01293	RWR74264.1^dolichyl-diphosphooligosaccharide--protein glycosyltransferase subunit^96.55%	Q944K2.1^RecName: Full=Dolichyl-diphosphooligosaccharide--protein glycosyltransferase 48 kDa subunit; Short=Oligosaccharyl transferase 48 kDa subunit; AltName: Full=Protein DEFECTIVE GLYCOSYLATION 1; Flags: Precursor^77.59%	K12670|WBP1|http://www.genome.jp/dbget-bin/www_bget?ko:K12670	GO:0009664^plant-type cell wall organization^biological_process;GO:0018279^protein N-linked glycosylation via asparagine^biological_process;GO:0009826^unidimensional cell growth^biological_process;GO:0005783^endoplasmic reticulum^cellular_component;GO:0005794^Golgi apparatus^cellular_component;GO:0016021^integral component of membrane^cellular_component;GO:0016020^membrane^cellular_component;GO:0…	KOG2754^Oligosaccharyltransferase 48 kDa subunit beta^O	PF03345.13^Oligosaccharyltransferase 48 kDa subunit beta	--	--	--
Ccam11g00688	79.6139	2.91252	0.508919	5.72294	1.04695e-08	1.50541e-07	Ccam11g00688	RWR94941.1^peroxidase PX5^99.71%	Q96520.1^RecName: Full=Peroxidase 12; Short=Atperox P12; AltName: Full=ATP4a; AltName: Full=PRXR6; Flags: Precursor^65.09%	K00430|E1.11.1.7|http://www.genome.jp/dbget-bin/www_bget?ko:K00430	GO:0020037^heme binding^molecular_function;GO:0046872^metal ion binding^molecular_function;GO:0004601^peroxidase activity^molecular_function;GO:0042744^hydrogen peroxide catabolic process^biological_process;GO:0006979^response to oxidative stress^biological_process;GO:0005618^cell wall^cellular_component;GO:0005576^extracellular region^cellular_component;GO:0016020^membrane^cellular_component;GO:…	--	PF00141.22^Peroxidase	AA2	--	--
Ccam02g01023	4629.47	-1.08852	0.190307	-5.71983	1.06633e-08	1.53149e-07	Ccam02g01023	PIA48698.1^hypothetical protein AQUCO_01400932v1^72.63%	O22197.1^RecName: Full=Probable E3 ubiquitin-protein ligase RHC1A; AltName: Full=RING-H2 finger C1a; AltName: Full=RING-H2 zinc finger protein RHC1a; AltName: Full=RING-type E3 ubiquitin transferase RHC1A^56.97%	K11982|RNF115_126|http://www.genome.jp/dbget-bin/www_bget?ko:K11982	GO:0046872^metal ion binding^molecular_function;GO:0061630^ubiquitin protein ligase activity^molecular_function;GO:0009938^negative regulation of gibberellic acid mediated signaling pathway^biological_process;GO:0016567^protein ubiquitination^biological_process;GO:0009651^response to salt stress^biological_process;GO:0006511^ubiquitin-dependent protein catabolic process^biological_process;GO:0005…	KOG0800^E3 ubiquitin-protein ligase^O	PF14369.5^zinc-ribbon	--	--	--
Ccam08g02011	196.574	2.80636	0.499529	5.61801	1.93173e-08	2.68223e-07	Ccam08g02011	RWR91348.1^putative xyloglucan glycosyltransferase 5^98.7%	Q9SB75.1^RecName: Full=Probable xyloglucan glycosyltransferase 5; AltName: Full=Cellulose synthase-like protein C5; Short=AtCslC5^80.0%	--	GO:0016757^transferase activity, transferring glycosyl groups^molecular_function;GO:0071555^cell wall organization^biological_process;GO:0000139^Golgi membrane^cellular_component;GO:0016021^integral component of membrane^cellular_component;GO:0005634^nucleus^cellular_component	COG1215^beta-1,4-glucan synthase rather involved in the synthesis of the xyloglucan backbone than cellulose. Seems to work simultaneously with xyloglucan 6-xylosyltransferase. Xyloglucan is a noncellulosic polysaccharides of plant cell wall and consists of a glucan backbone substituted by xylose, galactose and fucose (By similarity)^M	PF13641.5^Glycosyltransferase like family 2	GT2	--	o64-86i107-129o178-200i491-513o523-540i646-668o
Ccam06g01864	2469.18	2.76136	0.491982	5.61272	1.99165e-08	2.75612e-07	Ccam06g01864	RWR87684.1^subtilisin-like protein protease SBT3.8 isoform X2^98.82%	Q9MAP5.1^RecName: Full=Subtilisin-like protease SBT3.3; AltName: Full=Subtilase subfamily 3 member 3; Short=AtSBT3.3; Flags: Precursor^52.58%	--	GO:0004252^serine-type endopeptidase activity^molecular_function;GO:0009682^induced systemic resistance^biological_process;GO:0031012^extracellular matrix^cellular_component;GO:0005615^extracellular space^cellular_component;GO:0009505^plant-type cell wall^cellular_component	COG1404^subtilase family^O	PF00082.21^Subtilase family	--	--	--
Ccam01g03004	23.525	8.52877	1.55205	5.49518	3.90316e-08	5.15544e-07	Ccam01g03004	RWR74044.1^putative germin-like protein 9-2^94.66%	Q652P9.1^RecName: Full=Germin-like protein 9-3; Flags: Precursor^62.8%	--	GO:0030145^manganese ion binding^molecular_function;GO:0045735^nutrient reservoir activity^molecular_function;GO:0048046^apoplast^cellular_component;GO:0005618^cell wall^cellular_component	--	PF00190.21^Cupin	--	--	--
Ccam07g00405	25.6638	-7.45501	1.3784	-5.40843	6.35783e-08	8.13196e-07	Ccam07g00405	RWR88309.1^cysteine-rich receptor-like protein kinase 10 isoform X2^90.32%	Q9LRJ9.1^RecName: Full=Cysteine-rich repeat secretory protein 38; Flags: Precursor^41.01%	--	GO:0009737^response to abscisic acid^biological_process;GO:0005618^cell wall^cellular_component;GO:0005576^extracellular region^cellular_component;GO:0005773^vacuole^cellular_component	COG0515^Cysteine-rich receptor-like protein kinase^T	PF01657.16^Salt stress response/antifungal	--	--	--
Ccam11g01944	1706.95	1.93694	0.362171	5.34815	8.88602e-08	1.10504e-06	Ccam11g01944	RWR95779.1^protein WALLS ARE THIN 1-like protein^99.74%	Q94AP3.1^RecName: Full=Protein WALLS ARE THIN 1^75.97%	--	GO:0022857^transmembrane transporter activity^molecular_function;GO:0009851^auxin biosynthetic process^biological_process;GO:0010315^auxin efflux^biological_process;GO:0009734^auxin-activated signaling pathway^biological_process;GO:0071555^cell wall organization^biological_process;GO:0006952^defense response^biological_process;GO:0009834^plant-type secondary cell wall biogenesis^biological_proces…	--	PF00892.19^EamA-like transporter family	--	SignalP-TM	i21-43o53-71i78-100o110-132i145-164o195-217i230-249o264-286i293-312o316-338i
Ccam06g01872	2787.85	-2.12716	0.402122	-5.28983	1.22431e-07	1.48873e-06	Ccam06g01872	RWR87691.1^Peptidase S8/S53 domain-containing protein^98.02%	Q9MAP7.1^RecName: Full=Subtilisin-like protease SBT3.5; AltName: Full=Subtilase subfamily 3 member 5; Short=AtSBT3.5; Flags: Precursor^55.31%	--	GO:0004252^serine-type endopeptidase activity^molecular_function;GO:0040008^regulation of growth^biological_process;GO:0005618^cell wall^cellular_component;GO:0005615^extracellular space^cellular_component	COG1404^subtilase family^O	PF00082.21^Subtilase family	--	--	--
Ccam01g00709	174.353	3.3919	0.641909	5.28408	1.26338e-07	1.5287e-06	Ccam01g00709	RWR72439.1^spermidine hydroxycinnamoyl transferase^97.2%	Q9FI78.1^RecName: Full=Shikimate O-hydroxycinnamoyltransferase; AltName: Full=Hydroxycinnamoyl transferase; AltName: Full=Hydroxycinnamoyl-Coenzyme A shikimate/quinate hydroxycinnamoyltransferase^44.64%	K13065|E2.3.1.133, HCT|http://www.genome.jp/dbget-bin/www_bget?ko:K13065	GO:0047205^quinate O-hydroxycinnamoyltransferase activity^molecular_function;GO:0047172^shikimate O-hydroxycinnamoyltransferase activity^molecular_function;GO:0010252^auxin homeostasis^biological_process;GO:0071555^cell wall organization^biological_process;GO:0009809^lignin biosynthetic process^biological_process;GO:0009963^positive regulation of flavonoid biosynthetic process^biological_process;…	--	PF02458.14^Transferase family	--	--	--
Ccam07g00394	56.4793	3.11943	0.595975	5.23416	1.65733e-07	1.96018e-06	Ccam07g00394	RWR88320.1^formin-like protein 5 isoform X2^94.79%	Q94B77.2^RecName: Full=Formin-like protein 5; Short=AtFH5; Short=AtFORMIN-5; AltName: Full=Formin homology 2 domain-containing protein 5^61.94%	--	GO:0003779^actin binding^molecular_function;GO:0030041^actin filament polymerization^biological_process;GO:0045010^actin nucleation^biological_process;GO:0009960^endosperm development^biological_process;GO:0048317^seed morphogenesis^biological_process;GO:0005618^cell wall^cellular_component;GO:0005737^cytoplasm^cellular_component;GO:0016021^integral component of membrane^cellular_component;GO:000…	--	PF02181.22^Formin Homology 2 Domain	--	SignalP-TM	o4-26i227-249o
Ccam07g00410	94.9438	-2.96702	0.568087	-5.22282	1.76221e-07	2.07428e-06	Ccam07g00410	RWR88306.1^cysteine-rich repeat secretory protein 38-like protein^95.85%	Q9LRJ9.1^RecName: Full=Cysteine-rich repeat secretory protein 38; Flags: Precursor^36.07%	--	GO:0009737^response to abscisic acid^biological_process;GO:0005618^cell wall^cellular_component;GO:0005576^extracellular region^cellular_component;GO:0005773^vacuole^cellular_component	COG0515^Cysteine-rich receptor-like protein kinase^T	PF01657.16^Salt stress response/antifungal	--	--	o270-292i
Ccam11g01733	383.874	-2.43439	0.470039	-5.17913	2.2292e-07	2.57119e-06	Ccam11g01733	RWR95606.1^heat shock cognate protein 2-like protein^97.17%	Q9LHA8.1^RecName: Full=Probable mediator of RNA polymerase II transcription subunit 37c; AltName: Full=Heat shock 70 kDa protein 4; AltName: Full=Heat shock cognate 70 kDa protein 4; AltName: Full=Heat shock cognate protein 70-4; Short=AtHsc70-4; AltName: Full=Heat shock protein 70-4; Short=AtHsp70-4^51.47%	K03283|HSPA1_8|http://www.genome.jp/dbget-bin/www_bget?ko:K03283	GO:0005524^ATP binding^molecular_function;GO:0016887^ATPase activity^molecular_function;GO:0042623^ATPase activity, coupled^molecular_function;GO:0031072^heat shock protein binding^molecular_function;GO:0051787^misfolded protein binding^molecular_function;GO:0044183^protein folding chaperone^molecular_function;GO:0031625^ubiquitin protein ligase binding^molecular_function;GO:0051082^unfolded prot…	COG0443|KOG0101^heat shock^O	PF00012.19^Hsp70 protein	--	--	--
Ccam02g00931	150.437	3.48897	0.673821	5.1779	2.24402e-07	2.58707e-06	Ccam02g00931	RWR76022.1^putative pectinesterase/pectinesterase inhibitor 12^95.32%	O48711.1^RecName: Full=Probable pectinesterase/pectinesterase inhibitor 12; Includes: RecName: Full=Pectinesterase inhibitor 12; AltName: Full=Pectin methylesterase inhibitor 12; Includes: RecName: Full=Pectinesterase 12; Short=PE 12; AltName: Full=Pectin methylesterase 12; Short=AtPME12; Flags: Precursor^63.69%	K01051|E3.1.1.11|http://www.genome.jp/dbget-bin/www_bget?ko:K01051	GO:0045330^aspartyl esterase activity^molecular_function;GO:0030599^pectinesterase activity^molecular_function;GO:0046910^pectinesterase inhibitor activity^molecular_function;GO:0042545^cell wall modification^biological_process;GO:0045490^pectin catabolic process^biological_process;GO:0009617^response to bacterium^biological_process;GO:0005618^cell wall^cellular_component;GO:0005576^extracellular…	COG4677^pectinesterase^G	PF01095.18^Pectinesterase	CE8	--	--
Ccam03g01750	70.2352	2.52692	0.488745	5.17021	2.33826e-07	2.68193e-06	Ccam03g01750	RWR79816.1^wall-associated receptor kinase 2^83.77%	Q9S9M5.1^RecName: Full=Wall-associated receptor kinase-like 1; Flags: Precursor^41.54%	--	GO:0005524^ATP binding^molecular_function;GO:0030247^polysaccharide binding^molecular_function;GO:0004674^protein serine/threonine kinase activity^molecular_function;GO:0016021^integral component of membrane^cellular_component;GO:0009505^plant-type cell wall^cellular_component;GO:0005886^plasma membrane^cellular_component	COG0515^STYKc^T	PF07714.16^Protein tyrosine kinase	--	--	--
Ccam12g01170	148.176	-2.74489	0.531033	-5.16896	2.35399e-07	2.69871e-06	Ccam12g01170	RWR97013.1^14-3-3 protein^87.56%	Q3HRQ2.1^RecName: Full=Aldehyde oxidase GLOX; AltName: Full=Glyoxal oxidase; Short=VpGLOX; Flags: Precursor^37.85%	--	GO:0004031^aldehyde oxidase activity^molecular_function;GO:0102797^geranial:oxygen oxidoreductase activity^molecular_function;GO:0102798^heptaldehyde:oxygen oxidoreductase activity^molecular_function;GO:0050832^defense response to fungus^biological_process;GO:0005618^cell wall^cellular_component;GO:0005615^extracellular space^cellular_component	--	PF07250.10^Glyoxal oxidase N-terminus	AA5_1	--	--
Ccam04g03228	671.677	1.45279	0.283035	5.13289	2.85327e-07	3.22022e-06	Ccam04g03228	RWR97602.1^exocyst complex component EXO84B-like protein^98.19%	Q9LTB0.1^RecName: Full=Exocyst complex component EXO84B; Short=AtExo80b^29.86%	K19986|EXOC8, SEC84|http://www.genome.jp/dbget-bin/www_bget?ko:K19986	GO:0001927^exocyst assembly^biological_process;GO:0051601^exocyst localization^biological_process;GO:0005618^cell wall^cellular_component;GO:0005856^cytoskeleton^cellular_component;GO:0005829^cytosol^cellular_component;GO:0000145^exocyst^cellular_component;GO:0005576^extracellular region^cellular_component;GO:0048471^perinuclear region of cytoplasm^cellular_component;GO:0009524^phragmoplast^cellu…	KOG2215^Inherit from KOG: Exocyst complex component^U	PF16528.4^Exocyst component 84 C-terminal	--	--	--
Ccam09g01819	166.51	-3.52361	0.688224	-5.11985	3.05778e-07	3.42438e-06	Ccam09g01819	RWR92823.1^serine carboxypeptidase-like protein 42^98.91%	Q9FH05.1^RecName: Full=Serine carboxypeptidase-like 42; Flags: Precursor^71.61%	K16297|SCPL-II|http://www.genome.jp/dbget-bin/www_bget?ko:K16297	GO:0004185^serine-type carboxypeptidase activity^molecular_function;GO:0051603^proteolysis involved in cellular protein catabolic process^biological_process;GO:0005618^cell wall^cellular_component;GO:0005576^extracellular region^cellular_component;GO:0005773^vacuole^cellular_component	COG2939|KOG1282^serine carboxypeptidase-like^O	PF00450.21^Serine carboxypeptidase	--	--	--
Ccam04g00946	414.971	1.55642	0.305687	5.09155	3.55149e-07	3.92031e-06	Ccam04g00946	RWR82334.1^Nonaspanin TM9SF^97.85%	Q9FHT4.1^RecName: Full=Transmembrane 9 superfamily member 4; AltName: Full=Endomembrane protein 10; AltName: Full=Transmembrane nine protein 4; Short=AtTMN4; Flags: Precursor^59.19%	--	GO:0072657^protein localization to membrane^biological_process;GO:0005768^endosome^cellular_component;GO:0010008^endosome membrane^cellular_component;GO:0005794^Golgi apparatus^cellular_component;GO:0000139^Golgi membrane^cellular_component;GO:0016021^integral component of membrane^cellular_component;GO:0016020^membrane^cellular_component;GO:0009505^plant-type cell wall^cellular_component;GO:0005…	KOG1277^Endomembrane protein 70^U	PF02990.15^Endomembrane protein 70	--	--	o105-127i168-190o200-219i239-261o271-293i329-348o358-380i392-414o429-451i
Ccam06g01597	27.3972	-4.53702	0.892694	-5.0824	3.727e-07	4.09025e-06	Ccam06g01597	RWR87464.1^putative expansin-B2^98.21%	Q5W6Z9.1^RecName: Full=Expansin-B18; AltName: Full=Beta-expansin-18; AltName: Full=OsEXPB18; AltName: Full=OsaEXPb1.15; Flags: Precursor^68.09%	--	GO:0071555^cell wall organization^biological_process;GO:0019953^sexual reproduction^biological_process;GO:0005618^cell wall^cellular_component;GO:0005576^extracellular region^cellular_component;GO:0016020^membrane^cellular_component	--	PF01357.20^Pollen allergen	--	SignalP-TM	i7-29o
Ccam05g02101	1615.2	-1.1961	0.236014	-5.06791	4.02217e-07	4.36561e-06	Ccam05g02101	RWR85247.1^Exocyst complex protein Exo70^99.37%	Q9LZD3.1^RecName: Full=Exocyst complex component EXO70A1; Short=AtExo70a1; AltName: Full=Exocyst subunit Exo70 family protein A1^72.87%	K07195|EXOC7, EXO70|http://www.genome.jp/dbget-bin/www_bget?ko:K07195	GO:0006887^exocytosis^biological_process;GO:0005618^cell wall^cellular_component;GO:0005856^cytoskeleton^cellular_component;GO:0005829^cytosol^cellular_component;GO:0000145^exocyst^cellular_component;GO:0005576^extracellular region^cellular_component;GO:0009524^phragmoplast^cellular_component;GO:0005886^plasma membrane^cellular_component	KOG2344^exocyst complex component^U	PF03081.14^Exo70 exocyst complex subunit	--	--	--
Ccam12g00662	4643.17	-1.20191	0.237925	-5.05163	4.38064e-07	4.72764e-06	Ccam12g00662	RWR96577.1^transcriptional corepressor LEUNIG_HOMOLOG-like protein isoform X4^98.81%	O48847.1^RecName: Full=Transcriptional corepressor LEUNIG_HOMOLOG; AltName: Full=Protein MUCILAGE-MODIFIED 1^57.25%	--	GO:0003713^transcription coactivator activity^molecular_function;GO:0030154^cell differentiation^biological_process;GO:0006974^cellular response to DNA damage stimulus^biological_process;GO:0071217^cellular response to external biotic stimulus^biological_process;GO:0009793^embryo development ending in seed dormancy^biological_process;GO:0009908^flower development^biological_process;GO:0010393^gal…	--	PF00400.31^WD domain, G-beta repeat	--	--	--
Ccam05g02674	3226.82	-5.07056	1.00789	-5.03086	4.8829e-07	5.20814e-06	Ccam05g02674	RWR85693.1^cellulose synthase-like protein G2 isoform X1^96.94%	Q8VYR4.1^RecName: Full=Cellulose synthase-like protein G2; Short=AtCslG2^36.88%	--	GO:0016760^cellulose synthase (UDP-forming) activity^molecular_function;GO:0016759^cellulose synthase activity^molecular_function;GO:0071555^cell wall organization^biological_process;GO:0030244^cellulose biosynthetic process^biological_process;GO:0009833^plant-type primary cell wall biogenesis^biological_process;GO:0005794^Golgi apparatus^cellular_component;GO:0000139^Golgi membrane^cellular_comp…	COG1215^cellulose synthase-like protein^M	PF03552.13^Cellulose synthase	GT2_Cellulose_synt	SignalP-TM	i25-47o57-79i538-560o575-594i659-681o696-718i730-749o
Ccam03g03164	563.441	1.92728	0.384519	5.01218	5.3817e-07	5.6885e-06	Ccam03g03164	RWR80778.1^bifunctional UDP-glucose 4-epimerase and UDP-xylose 4-epimerase 1 isoform X2^97.25%	B0M3E8.2^RecName: Full=Bifunctional UDP-glucose 4-epimerase and UDP-xylose 4-epimerase 1; AltName: Full=UDP-D-xylose 4-epimerase; AltName: Full=UDP-L-arabinose 4-epimerase; AltName: Full=UDP-galactose 4-epimerase 1; AltName: Full=UDP-glucose 4-epimerase 1; Short=PsUGE1^78.45%	K01784|galE, GALE|http://www.genome.jp/dbget-bin/www_bget?ko:K01784	GO:0050373^UDP-arabinose 4-epimerase activity^molecular_function;GO:0003978^UDP-glucose 4-epimerase activity^molecular_function;GO:0045227^capsule polysaccharide biosynthetic process^biological_process;GO:0071555^cell wall organization^biological_process;GO:0006012^galactose metabolic process^biological_process;GO:0033358^UDP-L-arabinose biosynthetic process^biological_process	COG1087|KOG1371^UDP-glucose 4-epimerase^M	PF16363.4^GDP-mannose 4,6 dehydratase	--	--	--
Ccam02g02809	40.7788	3.42349	0.683936	5.00557	5.56965e-07	5.87075e-06	Ccam02g02809	RWR77246.1^heparanase-like protein 1^62.33%	Q9FF10.1^RecName: Full=Heparanase-like protein 1; Flags: Precursor^42.49%	K07964|HPSE|http://www.genome.jp/dbget-bin/www_bget?ko:K07964	GO:0004566^beta-glucuronidase activity^molecular_function;GO:0009826^unidimensional cell growth^biological_process;GO:0005618^cell wall^cellular_component;GO:0005576^extracellular region^cellular_component;GO:0005765^lysosomal membrane^cellular_component;GO:0009505^plant-type cell wall^cellular_component	--	PF03662.13^Glycosyl hydrolase family 79, N-terminal domain	GH79	--	--
Ccam04g01231	3006.58	-1.17439	0.234641	-5.00506	5.5846e-07	5.8828e-06	Ccam04g01231	RWR82576.1^transmembrane 9 superfamily member 10-like protein^99.22%	F4KIB2.1^RecName: Full=Transmembrane 9 superfamily member 8; AltName: Full=Endomembrane protein 1; AltName: Full=Transmembrane nine protein 8; Short=AtTMN8; Flags: Precursor^83.02%	K17086|TM9SF2_4|http://www.genome.jp/dbget-bin/www_bget?ko:K17086	GO:0072657^protein localization to membrane^biological_process;GO:0005768^endosome^cellular_component;GO:0010008^endosome membrane^cellular_component;GO:0005794^Golgi apparatus^cellular_component;GO:0000139^Golgi membrane^cellular_component;GO:0016021^integral component of membrane^cellular_component;GO:0016020^membrane^cellular_component;GO:0009505^plant-type cell wall^cellular_component;GO:0005…	KOG1278^transmembrane 9 superfamily member^U	PF02990.15^Endomembrane protein 70	--	SignalP-TM	i13-32o278-300i342-364o374-396i416-433o448-470i498-520o530-552i565-587o607-629i
Ccam07g01550	1193.89	1.02134	0.204202	5.0016	5.68554e-07	5.98146e-06	Ccam07g01550	RWR89110.1^phospho-N-acetylmuramoyl-pentapeptide-transferase isoform X1^98.82%	O49730.3^RecName: Full=Phospho-N-acetylmuramoyl-pentapeptide-transferase homolog; AltName: Full=Translocase I^55.53%	K01000|mraY|http://www.genome.jp/dbget-bin/www_bget?ko:K01000	GO:0008963^phospho-N-acetylmuramoyl-pentapeptide-transferase activity^molecular_function;GO:0016780^phosphotransferase activity, for other substituted phosphate groups^molecular_function;GO:0044038^cell wall macromolecule biosynthetic process^biological_process;GO:0071555^cell wall organization^biological_process;GO:0005887^integral component of plasma membrane^cellular_component	COG0472^Glycosyl transferase family 4^G	PF00953.20^Glycosyl transferase family 4	--	--	i149-171o186-205i232-251o256-278i291-313o333-351i358-377o382-401i413-435o485-507i
Ccam04g01563	918.741	1.3428	0.268742	4.99663	5.83408e-07	6.11946e-06	Ccam04g01563	RWR77808.1^FT-interacting protein 1-like protein^88.24%	Q9M2R0.1^RecName: Full=FT-interacting protein 3; AltName: Full=Multiple C2 domain and transmembrane region protein 3^84.65%	--	GO:0016757^transferase activity, transferring glycosyl groups^molecular_function;GO:1902182^shoot apical meristem development^biological_process;GO:0005618^cell wall^cellular_component;GO:0005737^cytoplasm^cellular_component;GO:0005829^cytosol^cellular_component;GO:0005783^endoplasmic reticulum^cellular_component;GO:0005789^endoplasmic reticulum membrane^cellular_component;GO:0005768^endosome^cel…	--	PF08372.9^Plant phosphoribosyltransferase C-terminal	--	--	o611-633i716-738o
Ccam09g01962	109.621	2.8074	0.566995	4.95137	7.36923e-07	7.55614e-06	Ccam09g01962	RWR92941.1^alkane hydroxylase MAH1-like protein^93.31%	Q9FMY1.1^RecName: Full=Cytochrome P450 86B1^41.05%	--	GO:0020037^heme binding^molecular_function;GO:0005506^iron ion binding^molecular_function;GO:0004497^monooxygenase activity^molecular_function;GO:0016705^oxidoreductase activity, acting on paired donors, with incorporation or reduction of molecular oxygen^molecular_function;GO:0071555^cell wall organization^biological_process;GO:0010345^suberin biosynthetic process^biological_process;GO:0042761^v…	COG2124|KOG0157^cytochrome P450^Q	PF00067.21^Cytochrome P450	--	SignalP-TM	o5-27i34-51o
Ccam02g00440	45.4712	2.62428	0.534376	4.91092	9.06506e-07	9.15931e-06	Ccam02g00440	RWR71902.1^formin-like protein 1^86.81%	Q9FJX6.1^RecName: Full=Formin-like protein 6; Short=AtFH6; Short=AtFORMIN-6; Flags: Precursor^65.35%	--	GO:0003779^actin binding^molecular_function;GO:0005618^cell wall^cellular_component;GO:0005737^cytoplasm^cellular_component;GO:0016021^integral component of membrane^cellular_component;GO:0005730^nucleolus^cellular_component;GO:0005634^nucleus^cellular_component;GO:0009524^phragmoplast^cellular_component;GO:0005886^plasma membrane^cellular_component;GO:0005819^spindle^cellular_component	KOG1922^Formin-like protein^TZ	PF02181.22^Formin Homology 2 Domain	--	--	--
Ccam05g02162	1087.66	-1.33757	0.274222	-4.87768	1.07339e-06	1.06992e-05	Ccam05g02162	RWR85302.1^dirigent protein 22^91.98%	Q9SS03.1^RecName: Full=Dirigent protein 21; Short=AtDIR21; Flags: Precursor^56.41%	--	GO:0005618^cell wall^cellular_component;GO:0005576^extracellular region^cellular_component	--	PF03018.13^Dirigent-like protein	--	SignalP-TM	o30-52i
Ccam04g02389	71.4929	4.84377	0.999594	4.84573	1.26144e-06	1.24131e-05	Ccam04g02389	RWR83476.1^glucomannan 4-beta-mannosyltransferase 9^99.62%	Q9LZR3.1^RecName: Full=Glucomannan 4-beta-mannosyltransferase 9; AltName: Full=Cellulose synthase-like protein A9; Short=AtCslA9; AltName: Full=Glucomannan synthase; AltName: Full=Mannan synthase 9; AltName: Full=Protein RESISTANT TO AGROBACTERIUM TRANSFORMATION 4^78.61%	K13680|CSLA|http://www.genome.jp/dbget-bin/www_bget?ko:K13680	GO:0047259^glucomannan 4-beta-mannosyltransferase activity^molecular_function;GO:0051753^mannan synthase activity^molecular_function;GO:0071555^cell wall organization^biological_process;GO:0009294^DNA mediated transformation^biological_process;GO:0009617^response to bacterium^biological_process;GO:0000139^Golgi membrane^cellular_component;GO:0016021^integral component of membrane^cellular_compone…	COG1215^Glucomannan 4-beta-mannosyltransferase^M	PF13641.5^Glycosyltransferase like family 2	GT2	SignalP-TM	o35-57i362-384o404-426i481-503o508-530i
Ccam02g00726	85.912	2.90537	0.612876	4.74054	2.13144e-06	1.99853e-05	Ccam02g00726	RWR75869.1^putative arabinosyltransferase ARAD1^97.94%	Q6DBG8.1^RecName: Full=Probable arabinosyltransferase ARAD1; AltName: Full=Arabinan alpha-1,5-arabinosyltransferase; AltName: Full=L-Arabinosyltransferase; AltName: Full=Protein ARABINAN DEFICIENT 1^39.78%	--	GO:0016757^transferase activity, transferring glycosyl groups^molecular_function;GO:0071555^cell wall organization^biological_process;GO:0045489^pectin biosynthetic process^biological_process;GO:0006486^protein glycosylation^biological_process;GO:0005768^endosome^cellular_component;GO:0005794^Golgi apparatus^cellular_component;GO:0000139^Golgi membrane^cellular_component;GO:0016021^integral compo…	KOG1021^exostosin family domain containing protein, expressed^GMW	PF03016.14^Exostosin family	GT47	SignalP-TM	i17-36o
Ccam05g01203	1945.41	2.52466	0.532981	4.73687	2.17045e-06	2.02971e-05	Ccam05g01203	RWR84917.1^EMP24_GP25L domain-containing protein/Cellulose_synt domain-containing protein^97.55%	Q651X6.1^RecName: Full=Cellulose synthase-like protein E6; AltName: Full=OsCslE6^55.34%	--	GO:0016760^cellulose synthase (UDP-forming) activity^molecular_function;GO:0016759^cellulose synthase activity^molecular_function;GO:0071555^cell wall organization^biological_process;GO:0030244^cellulose biosynthetic process^biological_process;GO:0009833^plant-type primary cell wall biogenesis^biological_process;GO:0005794^Golgi apparatus^cellular_component;GO:0000139^Golgi membrane^cellular_comp…	--	PF03552.13^Cellulose synthase	GT2_Cellulose_synt	SignalP-TM	o22-41i54-76o522-544i600-622o642-663i675-697o712-734i
Ccam07g01283	178.361	-2.63633	0.558242	-4.72256	2.32898e-06	2.16156e-05	Ccam07g01283	RWR88898.1^transcription factor MYC2-like protein^99.58%	Q39204.2^RecName: Full=Transcription factor MYC2; Short=AtMYC2; AltName: Full=Basic helix-loop-helix protein 6; Short=AtbHLH6; Short=bHLH 6; AltName: Full=Protein JASMONATE INSENSITIVE 1; AltName: Full=R-homologous Arabidopsis protein 1; Short=RAP-1; AltName: Full=Transcription factor EN 38; AltName: Full=Z-box binding factor 1 protein; AltName: Full=bHLH transcription factor bHLH006; AltName: Fu…	K13422|MYC2|http://www.genome.jp/dbget-bin/www_bget?ko:K13422	GO:0003677^DNA binding^molecular_function;GO:0003700^DNA-binding transcription factor activity^molecular_function;GO:0019900^kinase binding^molecular_function;GO:0046983^protein dimerization activity^molecular_function;GO:0043565^sequence-specific DNA binding^molecular_function;GO:0044212^transcription regulatory region DNA binding^molecular_function;GO:0009738^abscisic acid-activated signaling p…	--	PF14215.5^bHLH-MYC and R2R3-MYB transcription factors N-terminal	--	--	--
Ccam08g01768	19.9425	-7.0713	1.49839	-4.71925	2.36719e-06	2.19537e-05	Ccam08g01768	RWR91103.1^G-type lectin S-receptor-like serine/threonine-protein kinase^97.81%	O81862.1^RecName: Full=Class V chitinase; Short=AtChiC; Flags: Precursor^53.15%	K01183|E3.2.1.14|http://www.genome.jp/dbget-bin/www_bget?ko:K01183	GO:0008061^chitin binding^molecular_function;GO:0004568^chitinase activity^molecular_function;GO:0008843^endochitinase activity^molecular_function;GO:0035885^exochitinase activity^molecular_function;GO:0006032^chitin catabolic process^biological_process;GO:0000272^polysaccharide catabolic process^biological_process;GO:0009737^response to abscisic acid^biological_process;GO:0009753^response to jas…	COG3325|KOG2806^K01183 chitinase EC 3.2.1.14^G	PF00704.27^Glycosyl hydrolases family 18	GH18	--	--
Ccam01g04255	159.293	-5.23564	1.11869	-4.68014	2.86683e-06	2.61741e-05	Ccam01g04255	RWR75177.1^germin-like protein^75.12%	Q9ZRA4.1^RecName: Full=Auxin-binding protein ABP19a; Flags: Precursor^60.61%	--	GO:0030145^manganese ion binding^molecular_function;GO:0045735^nutrient reservoir activity^molecular_function;GO:0009734^auxin-activated signaling pathway^biological_process;GO:0048046^apoplast^cellular_component;GO:0005618^cell wall^cellular_component	--	PF00190.21^Cupin	--	--	--
Ccam03g01146	63.673	3.03366	0.65202	4.65271	3.27608e-06	2.95494e-05	Ccam03g01146	RWR79360.1^E3 ubiquitin-protein ligase RNF130-like protein^97.83%	O66874.1^RecName: Full=Penicillin-binding protein 1A; Short=PBP-1a; Short=PBP1a; Includes: RecName: Full=Penicillin-insensitive transglycosylase; AltName: Full=Peptidoglycan TGase; Includes: RecName: Full=Penicillin-sensitive transpeptidase; AltName: Full=DD-transpeptidase^41.44%	--	GO:0008144^drug binding^molecular_function;GO:0042802^identical protein binding^molecular_function;GO:0008658^penicillin binding^molecular_function;GO:0008955^peptidoglycan glycosyltransferase activity^molecular_function;GO:0009002^serine-type D-Ala-D-Ala carboxypeptidase activity^molecular_function;GO:0071555^cell wall organization^biological_process;GO:0009252^peptidoglycan biosynthetic process…	COG0744^Transglycosylase^M	PF00912.21^Transglycosylase	GT51	--	i71-93o
Ccam01g02983	472.483	2.31656	0.500011	4.63301	3.60379e-06	3.2375e-05	Ccam01g02983	RWR74036.1^receptor-like protein kinase HSL1^99.06%	Q9FGL5.1^RecName: Full=Receptor protein-tyrosine kinase CEPR1; AltName: Full=Protein C-TERMINALLY ENCODED PEPTIDE RECEPTOR 1; AltName: Full=Protein XYLEM INTERMIXED WITH PHLOEM 1; Flags: Precursor^61.47%	--	GO:0005524^ATP binding^molecular_function;GO:0042277^peptide binding^molecular_function;GO:0017046^peptide hormone binding^molecular_function;GO:0001653^peptide receptor activity^molecular_function;GO:0004674^protein serine/threonine kinase activity^molecular_function;GO:0004714^transmembrane receptor protein tyrosine kinase activity^molecular_function;GO:0010311^lateral root formation^biological…	COG4886^receptor-like protein kinase^T	PF00069.24^Protein kinase domain	--	--	i7-29o600-619i
Ccam03g01723	55.7816	2.93515	0.637989	4.60063	4.21225e-06	3.72575e-05	Ccam03g01723	RWR79813.1^wall-associated receptor kinase 2-like protein^92.79%	Q9S9M5.1^RecName: Full=Wall-associated receptor kinase-like 1; Flags: Precursor^37.88%	--	GO:0005524^ATP binding^molecular_function;GO:0030247^polysaccharide binding^molecular_function;GO:0004674^protein serine/threonine kinase activity^molecular_function;GO:0016021^integral component of membrane^cellular_component;GO:0009505^plant-type cell wall^cellular_component;GO:0005886^plasma membrane^cellular_component	COG0515^wall-associated receptor kinase-like^T	PF07714.16^Protein tyrosine kinase	--	--	--
Ccam01g01324	277.195	1.2743	0.276996	4.60042	4.21643e-06	3.72811e-05	Ccam01g01324	RWR72941.1^amidophosphoribosyltransferase, chloroplastic-like protein^96.75%	Q9SI61.1^RecName: Full=Amidophosphoribosyltransferase 1, chloroplastic; Short=AtATase1; Short=PRPP1; AltName: Full=Glutamine phosphoribosylpyrophosphate amidotransferase 1; Short=AtGPRAT1; Flags: Precursor^75.0%	K00764|purF, PPAT|http://www.genome.jp/dbget-bin/www_bget?ko:K00764	GO:0004044^amidophosphoribosyltransferase activity^molecular_function;GO:0051536^iron-sulfur cluster binding^molecular_function;GO:0046872^metal ion binding^molecular_function;GO:0006189^'de novo' IMP biosynthetic process^biological_process;GO:0006541^glutamine metabolic process^biological_process;GO:0009116^nucleoside metabolic process^biological_process;GO:0009113^purine nucleobase biosynthetic…	COG0034|KOG0572^glutamine phosphoribosylpyrophosphate amidotransferase^F	PF13537.5^Glutamine amidotransferase domain	--	--	--
Ccam06g01005	1308.93	1.30903	0.284921	4.59438	4.34032e-06	3.82531e-05	Ccam06g01005	RWR87007.1^non-specific lipid transfer protein GPI-anchored 1-like protein^94.41%	Q9C7F7.1^RecName: Full=Non-specific lipid transfer protein GPI-anchored 1; Short=AtLTPG-1; Short=Protein LTP-GPI-ANCHORED 1; Flags: Precursor^38.41%	--	GO:0008289^lipid binding^molecular_function;GO:0042335^cuticle development^biological_process;GO:0050832^defense response to fungus^biological_process;GO:0006869^lipid transport^biological_process;GO:0031225^anchored component of membrane^cellular_component;GO:0046658^anchored component of plasma membrane^cellular_component;GO:0005783^endoplasmic reticulum^cellular_component;GO:0005576^extracellu…	--	PF14368.5^Probable lipid transfer	--	--	i159-176o
Ccam01g03238	469.158	-2.5782	0.56174	-4.58967	4.43944e-06	3.89735e-05	Ccam01g03238	XP_010939029.1^PREDICTED: NAC domain-containing protein 35-like isoform X2^36.19%	Q9C878.1^RecName: Full=Protein BEARSKIN1; AltName: Full=NAC domain-containing protein 15; Short=ANAC015^28.86%	--	GO:0003700^DNA-binding transcription factor activity^molecular_function;GO:0043565^sequence-specific DNA binding^molecular_function;GO:0009834^plant-type secondary cell wall biogenesis^biological_process;GO:0010628^positive regulation of gene expression^biological_process;GO:0045893^positive regulation of transcription, DNA-templated^biological_process;GO:0048829^root cap development^biological_p…	--	PF02365.14^No apical meristem (NAM) protein	--	--	--
Ccam02g01620	1188.43	-2.25917	0.499296	-4.52471	6.0478e-06	5.14982e-05	Ccam02g01620	RWR76459.1^putative beta-D-xylosidase^98.46%	Q94KD8.1^RecName: Full=Probable beta-D-xylosidase 2; Short=AtBXL2; Flags: Precursor^69.43%	--	GO:0046556^alpha-L-arabinofuranosidase activity^molecular_function;GO:0009044^xylan 1,4-beta-xylosidase activity^molecular_function;GO:0031222^arabinan catabolic process^biological_process;GO:0045493^xylan catabolic process^biological_process;GO:0005576^extracellular region^cellular_component;GO:0009505^plant-type cell wall^cellular_component	COG1472^beta-D-xylosidase^G	PF01915.21^Glycosyl hydrolase family 3 C-terminal domain	GH3	--	i13-30o
Ccam08g00446	69.6997	2.15997	0.477725	4.52136	6.14433e-06	5.2248e-05	Ccam08g00446	RWR90180.1^Pectinesterase, catalytic^99.11%	Q9LXD9.1^RecName: Full=Probable pectinesterase/pectinesterase inhibitor 51; Includes: RecName: Full=Pectinesterase inhibitor 51; AltName: Full=Pectin methylesterase inhibitor 51; Includes: RecName: Full=Pectinesterase 51; Short=PE 51; AltName: Full=Pectin methylesterase 51; Short=AtPME51; Flags: Precursor^67.69%	--	GO:0045330^aspartyl esterase activity^molecular_function;GO:0030599^pectinesterase activity^molecular_function;GO:0046910^pectinesterase inhibitor activity^molecular_function;GO:0042545^cell wall modification^biological_process;GO:0045490^pectin catabolic process^biological_process;GO:0005618^cell wall^cellular_component;GO:0005576^extracellular region^cellular_component	COG4677^pectinesterase^G	PF01095.18^Pectinesterase	CE8	--	--
Ccam11g01155	103.43	2.92895	0.651052	4.49879	6.83407e-06	5.74985e-05	Ccam11g01155	RWR95135.1^pectin acetylesterase 10^96.81%	Q9SFF6.1^RecName: Full=Pectin acetylesterase 12; Flags: Precursor^60.53%	--	GO:0052793^pectin acetylesterase activity^molecular_function;GO:0071555^cell wall organization^biological_process;GO:0005576^extracellular region^cellular_component;GO:0009505^plant-type cell wall^cellular_component	KOG4287^protein notum homolog^M	PF03283.12^Pectinacetylesterase	CE13	--	--
Ccam05g02780	1524.64	-1.05366	0.235964	-4.46532	7.99484e-06	6.60478e-05	Ccam05g02780	RWR85783.1^putative UDP-arabinose 4-epimerase 2^98.8%	Q9SA77.1^RecName: Full=UDP-arabinose 4-epimerase 1; AltName: Full=UDP-D-xylose 4-epimerase 1^80.73%	K12448|UXE, uxe|http://www.genome.jp/dbget-bin/www_bget?ko:K12448	GO:0050373^UDP-arabinose 4-epimerase activity^molecular_function;GO:0003978^UDP-glucose 4-epimerase activity^molecular_function;GO:0019567^arabinose biosynthetic process^biological_process;GO:0045227^capsule polysaccharide biosynthetic process^biological_process;GO:0006012^galactose metabolic process^biological_process;GO:0009832^plant-type cell wall biogenesis^biological_process;GO:0033358^UDP-L…	COG1087|KOG1371^UDP-arabinose 4-epimerase^M	PF16363.4^GDP-mannose 4,6 dehydratase	--	SignalP-TM	i32-54o69-91i
Ccam12g00997	140.963	2.03594	0.45655	4.4594	8.21892e-06	6.76271e-05	Ccam12g00997	RWR96862.1^receptor protein kinase-like protein ZAR1^92.13%	Q9ZU46.1^RecName: Full=Receptor protein kinase-like protein ZAR1; AltName: Full=Protein ZYGOTIC ARREST 1; Flags: Precursor^42.45%	--	GO:0005524^ATP binding^molecular_function;GO:0016301^kinase activity^molecular_function;GO:0004674^protein serine/threonine kinase activity^molecular_function;GO:0046777^protein autophosphorylation^biological_process;GO:0010070^zygote asymmetric cell division^biological_process;GO:0010069^zygote asymmetric cytokinesis in embryo sac^biological_process;GO:0009507^chloroplast^cellular_component;GO:0…	COG0515|COG4886^inactive leucine-rich repeat receptor-like protein kinase At1g66830-like^T	PF00069.24^Protein kinase domain	--	SignalP-TM	o365-387i
Ccam10g01657	15.8839	7.91799	1.78291	4.44106	8.95173e-06	7.30959e-05	Ccam10g01657	RWR94165.1^putative glycosyltransferase isoform X1^78.57%	Q3E9A4.3^RecName: Full=Probable glycosyltransferase At5g20260^47.14%	K18789|XGD1|http://www.genome.jp/dbget-bin/www_bget?ko:K18789	GO:0016757^transferase activity, transferring glycosyl groups^molecular_function;GO:0071555^cell wall organization^biological_process;GO:0006486^protein glycosylation^biological_process;GO:0000139^Golgi membrane^cellular_component;GO:0016021^integral component of membrane^cellular_component	KOG1021^Glycosyltransferase^GMW	PF03016.14^Exostosin family	GT47	--	--
Ccam11g02060	3938.66	1.26864	0.285803	4.43887	9.04327e-06	7.37701e-05	Ccam11g02060	OVA08339.1^Peptidase S8/S53 domain^75.35%	Q9LVJ1.1^RecName: Full=Subtilisin-like protease SBT1.4; AltName: Full=Subtilase subfamily 1 member 4; Short=AtSBT1.4; Flags: Precursor^65.66%	--	GO:0004252^serine-type endopeptidase activity^molecular_function;GO:0010150^leaf senescence^biological_process;GO:0010223^secondary shoot formation^biological_process;GO:0048046^apoplast^cellular_component;GO:0009505^plant-type cell wall^cellular_component;GO:0005774^vacuolar membrane^cellular_component;GO:0005773^vacuole^cellular_component	COG1404^subtilase family^O	PF00082.21^Subtilase family	--	--	--
Ccam08g01918	856.009	2.31322	0.521267	4.43769	9.09275e-06	7.40512e-05	Ccam08g01918	RWR91265.1^spermidine hydroxycinnamoyl transferase^93.26%	Q9FI78.1^RecName: Full=Shikimate O-hydroxycinnamoyltransferase; AltName: Full=Hydroxycinnamoyl transferase; AltName: Full=Hydroxycinnamoyl-Coenzyme A shikimate/quinate hydroxycinnamoyltransferase^45.33%	K13065|E2.3.1.133, HCT|http://www.genome.jp/dbget-bin/www_bget?ko:K13065	GO:0047205^quinate O-hydroxycinnamoyltransferase activity^molecular_function;GO:0047172^shikimate O-hydroxycinnamoyltransferase activity^molecular_function;GO:0010252^auxin homeostasis^biological_process;GO:0071555^cell wall organization^biological_process;GO:0009809^lignin biosynthetic process^biological_process;GO:0009963^positive regulation of flavonoid biosynthetic process^biological_process;…	--	PF02458.14^Transferase family	--	--	--
Ccam12g01374	142.753	-2.69154	0.606782	-4.43577	9.17458e-06	7.44718e-05	Ccam12g01374	RWR97123.1^beta-fructofuranosidase, insoluble isoenzyme 3-like protein^94.05%	P26792.1^RecName: Full=Beta-fructofuranosidase, insoluble isoenzyme 1; AltName: Full=Cell wall beta-fructosidase 1; AltName: Full=Invertase 1; AltName: Full=Sucrose hydrolase 1; Flags: Precursor^60.8%	K01193|E3.2.1.26, sacA|http://www.genome.jp/dbget-bin/www_bget?ko:K01193	GO:0004564^beta-fructofuranosidase activity^molecular_function;GO:0005975^carbohydrate metabolic process^biological_process;GO:0005618^cell wall^cellular_component;GO:0005576^extracellular region^cellular_component	COG1621|KOG0228^Cell wall invertase^G	PF00251.19^Glycosyl hydrolases family 32 N-terminal domain	GH32	--	--
Ccam12g00403	19.8994	8.51222	1.94031	4.38704	1.14904e-05	9.10809e-05	Ccam12g00403	RWR96363.1^GDSL esterase/lipase-like protein isoform X2^94.37%	Q94F40.1^RecName: Full=GDSL esterase/lipase At1g28600; AltName: Full=Extracellular lipase At1g28600; Flags: Precursor^51.23%	--	GO:0016788^hydrolase activity, acting on ester bonds^molecular_function;GO:0016042^lipid catabolic process^biological_process;GO:0005618^cell wall^cellular_component;GO:0005576^extracellular region^cellular_component	--	PF00657.21^GDSL-like Lipase/Acylhydrolase	CE16	SignalP-TM	i7-26o
Ccam03g00179	37.1062	-4.09597	0.935048	-4.38049	1.18415e-05	9.36824e-05	Ccam03g00179	RWR78503.1^Glycosyl transferase^96.27%	Q0WQD2.2^RecName: Full=Probable galacturonosyltransferase 3^64.66%	K13648|GAUT|http://www.genome.jp/dbget-bin/www_bget?ko:K13648	GO:0047262^polygalacturonate 4-alpha-galacturonosyltransferase activity^molecular_function;GO:0071555^cell wall organization^biological_process;GO:0045489^pectin biosynthetic process^biological_process;GO:0005768^endosome^cellular_component;GO:0005794^Golgi apparatus^cellular_component;GO:0000139^Golgi membrane^cellular_component;GO:0016021^integral component of membrane^cellular_component;GO:000…	--	PF01501.19^Glycosyl transferase family 8	GT8	--	--
Ccam01g03719	614.074	6.59503	1.50648	4.37778	1.19893e-05	9.46709e-05	Ccam01g03719	RWR74659.1^class IV chitinase Chia4-Pa1.1^94.4%	Q7Y1Z0.1^RecName: Full=Chitinase 5; AltName: Full=Class IV chitinase a; Short=OsChia4a; AltName: Full=Pathogenesis related (PR)-3 chitinase 5; Flags: Precursor^55.45%	K01183|E3.2.1.14|http://www.genome.jp/dbget-bin/www_bget?ko:K01183	GO:0008061^chitin binding^molecular_function;GO:0004568^chitinase activity^molecular_function;GO:0030247^polysaccharide binding^molecular_function;GO:0016998^cell wall macromolecule catabolic process^biological_process;GO:0006032^chitin catabolic process^biological_process;GO:0006952^defense response^biological_process;GO:0000272^polysaccharide catabolic process^biological_process	COG3979|KOG4742^Chitinase class I^G	PF00182.18^Chitinase class I	GH19	--	--
Ccam03g01525	58.6496	-4.97046	1.13574	-4.37639	1.2066e-05	9.52153e-05	Ccam03g01525	RWR79695.1^NADH--cytochrome b5 reductase 1^92.88%	Q9ZNT1.1^RecName: Full=NADH--cytochrome b5 reductase 1^73.21%	K00326|E1.6.2.2|http://www.genome.jp/dbget-bin/www_bget?ko:K00326	GO:0004128^cytochrome-b5 reductase activity, acting on NAD(P)H^molecular_function;GO:0022900^electron transport chain^biological_process;GO:0005783^endoplasmic reticulum^cellular_component;GO:0016021^integral component of membrane^cellular_component;GO:0005741^mitochondrial outer membrane^cellular_component;GO:0009505^plant-type cell wall^cellular_component;GO:0005886^plasma membrane^cellular_com…	COG0543|KOG0534^b5 reductase^CH	PF00970.23^Oxidoreductase FAD-binding domain	--	SignalP-TM	i2-21o
Ccam05g02678	2643.61	-1.43579	0.328973	-4.36445	1.27441e-05	9.98633e-05	Ccam05g02678	RWR85697.1^Cellulose synthase^83.57%	Q8VYR4.1^RecName: Full=Cellulose synthase-like protein G2; Short=AtCslG2^38.33%	--	GO:0016760^cellulose synthase (UDP-forming) activity^molecular_function;GO:0016759^cellulose synthase activity^molecular_function;GO:0071555^cell wall organization^biological_process;GO:0030244^cellulose biosynthetic process^biological_process;GO:0009833^plant-type primary cell wall biogenesis^biological_process;GO:0005794^Golgi apparatus^cellular_component;GO:0000139^Golgi membrane^cellular_comp…	COG1215^cellulose synthase-like protein^M	PF03552.13^Cellulose synthase	GT2_Cellulose_synt	SignalP-TM	i25-47o57-79i535-557o
Ccam06g01885	313.059	-2.58349	0.592672	-4.35905	1.30626e-05	0.000102067	Ccam06g01885	RWR87694.1^subtilisin-like protein protease SBT3.9 isoform X1^89.61%	Q9MAP5.1^RecName: Full=Subtilisin-like protease SBT3.3; AltName: Full=Subtilase subfamily 3 member 3; Short=AtSBT3.3; Flags: Precursor^56.02%	--	GO:0004252^serine-type endopeptidase activity^molecular_function;GO:0009682^induced systemic resistance^biological_process;GO:0031012^extracellular matrix^cellular_component;GO:0005615^extracellular space^cellular_component;GO:0009505^plant-type cell wall^cellular_component	COG1404^subtilase family^O	PF00082.21^Subtilase family	--	--	--
Ccam01g02083	102.484	2.83555	0.655335	4.32688	1.51237e-05	0.000116185	Ccam01g02083	RWR73366.1^putative Core-2/I-branching beta-1,6-N-acetylglucosaminyltransferase family protein^94.87%	Q65XS5.1^RecName: Full=Glycosyltransferase BC10; AltName: Full=Protein BRITTLE CULM 10; AltName: Full=Protein FRAGILE CULM 116^30.7%	--	GO:0008375^acetylglucosaminyltransferase activity^molecular_function;GO:0016757^transferase activity, transferring glycosyl groups^molecular_function;GO:0030244^cellulose biosynthetic process^biological_process;GO:0009664^plant-type cell wall organization^biological_process;GO:0000139^Golgi membrane^cellular_component;GO:0016021^integral component of membrane^cellular_component	--	PF02485.20^Core-2/I-Branching enzyme	GT14	--	i2-24o
Ccam07g02240	3503.81	2.05738	0.476764	4.3153	1.59385e-05	0.000121987	Ccam07g02240	RWR89660.1^pectin acetylesterase 8-like protein^99.56%	Q6DBP4.1^RecName: Full=Pectin acetylesterase 8; Flags: Precursor^66.67%	K19882|NOTUM|http://www.genome.jp/dbget-bin/www_bget?ko:K19882	GO:0052793^pectin acetylesterase activity^molecular_function;GO:0071555^cell wall organization^biological_process;GO:0005576^extracellular region^cellular_component;GO:0009505^plant-type cell wall^cellular_component	KOG4287^protein notum homolog^M	PF03283.12^Pectinacetylesterase	CE13	--	--
Ccam08g01158	21.214	8.3367	1.9415	4.29395	1.75522e-05	0.000132813	Ccam08g01158	RWR72780.1^galactan beta-1,4-galactosyltransferase GALS1^49.06%	O22807.2^RecName: Full=Galactan beta-1,4-galactosyltransferase GALS1; AltName: Full=Beta-1,4-galactan synthase; AltName: Full=Galactan synthase 1^61.54%	--	GO:0003831^beta-N-acetylglucosaminylglycopeptide beta-1,4-galactosyltransferase activity^molecular_function;GO:0042546^cell wall biogenesis^biological_process;GO:0071555^cell wall organization^biological_process;GO:0045489^pectin biosynthetic process^biological_process;GO:0005794^Golgi apparatus^cellular_component;GO:0000139^Golgi membrane^cellular_component;GO:0016021^integral component of membr…	--	PF05754.13^Domain of unknown function (DUF834)	--	--	--
Ccam06g01713	140.723	3.60766	0.844348	4.27272	1.93103e-05	0.000144696	Ccam06g01713	RWR87564.1^fasciclin-like arabinogalactan protein^99.53%	O22126.1^RecName: Full=Fasciclin-like arabinogalactan protein 8; Short=AtAGP8; Flags: Precursor^69.85%	--	GO:0031225^anchored component of membrane^cellular_component;GO:0046658^anchored component of plasma membrane^cellular_component;GO:0048046^apoplast^cellular_component;GO:0009505^plant-type cell wall^cellular_component;GO:0005886^plasma membrane^cellular_component	--	PF02469.21^Fasciclin domain	--	--	--
Ccam03g01726	15.4473	-6.69238	1.56833	-4.26721	1.97934e-05	0.000147955	Ccam03g01726	RWR79827.1^Protein kinase domain-containing protein^83.39%	Q9S9M5.1^RecName: Full=Wall-associated receptor kinase-like 1; Flags: Precursor^36.73%	--	GO:0005524^ATP binding^molecular_function;GO:0030247^polysaccharide binding^molecular_function;GO:0004674^protein serine/threonine kinase activity^molecular_function;GO:0016021^integral component of membrane^cellular_component;GO:0009505^plant-type cell wall^cellular_component;GO:0005886^plasma membrane^cellular_component	COG0515^STYKc^T	PF07714.16^Protein tyrosine kinase	--	--	--
Ccam01g03227	1219.82	2.64954	0.62267	4.25512	2.0894e-05	0.000155382	Ccam01g03227	RWR74248.1^Glycosyl transferase^99.68%	Q9LN68.1^RecName: Full=Probable galacturonosyltransferase-like 1; AltName: Full=Protein GAOLAOZHUANGREN 1; AltName: Full=Protein PARVUS^79.63%	--	GO:0047262^polygalacturonate 4-alpha-galacturonosyltransferase activity^molecular_function;GO:0052386^cell wall thickening^biological_process;GO:0010417^glucuronoxylan biosynthetic process^biological_process;GO:0048366^leaf development^biological_process;GO:0032504^multicellular organism reproduction^biological_process;GO:0045489^pectin biosynthetic process^biological_process;GO:0010051^xylem and…	--	PF01501.19^Glycosyl transferase family 8	GT8	--	i7-29o
Ccam01g02923	437.724	1.74091	0.414328	4.20177	2.64833e-05	0.000191856	Ccam01g02923	RWR73984.1^Glycoside hydrolase^99.36%	A0A1P8AWH8.1^RecName: Full=Endo-1,4-beta-xylanase 1; Short=AtXyn1; Short=Xylan endohydrolase 1; Short=Xylanase 1^65.33%	--	GO:0031176^endo-1,4-beta-xylanase activity^molecular_function;GO:0045493^xylan catabolic process^biological_process;GO:0005618^cell wall^cellular_component;GO:0005576^extracellular region^cellular_component	COG3693^glycosyl hydrolase family 10 protein^G	PF02018.16^Carbohydrate binding domain	CBM22	--	--
Ccam02g03411	634.667	-1.30278	0.310365	-4.19759	2.69776e-05	0.000194921	Ccam02g03411	RWR77781.1^exopolygalacturonase^98.5%	P20041.1^RecName: Full=Polygalacturonase; Short=PGA; AltName: Full=Pectinase; Flags: Precursor^24.37%	--	GO:0004650^polygalacturonase activity^molecular_function;GO:0005975^carbohydrate metabolic process^biological_process;GO:0071555^cell wall organization^biological_process;GO:0005576^extracellular region^cellular_component	COG5434^Glycosyl hydrolases family 28^M	PF00295.16^Glycosyl hydrolases family 28	GH28	--	--
Ccam05g00072	2163.7	1.4201	0.339211	4.18648	2.83319e-05	0.000203871	Ccam05g00072	RWR84057.1^C2 calcium-dependent membrane targeting^97.22%	F4IIM1.1^RecName: Full=Protein CELLULOSE SYNTHASE INTERACTIVE 1; AltName: Full=Protein POM-POM 2^73.58%	--	GO:0008017^microtubule binding^molecular_function;GO:0051211^anisotropic cell growth^biological_process;GO:0009901^anther dehiscence^biological_process;GO:0030244^cellulose biosynthetic process^biological_process;GO:0010215^cellulose microfibril organization^biological_process;GO:0043622^cortical microtubule organization^biological_process;GO:0048467^gynoecium development^biological_process;GO:00…	--	PF00514.22^Armadillo/beta-catenin-like repeat	--	--	--
Ccam02g00082	385.802	-2.46375	0.592416	-4.15883	3.19889e-05	0.000227071	Ccam02g00082	RWR75275.1^putative concanavalin A-like lectin/glucanase domain-containing protein^47.92%	Q38910.1^RecName: Full=Probable xyloglucan endotransglucosylase/hydrolase protein 23; Short=At-XTH23; Short=XTH-23; Flags: Precursor^79.41%	--	GO:0004553^hydrolase activity, hydrolyzing O-glycosyl compounds^molecular_function;GO:0016762^xyloglucan:xyloglucosyl transferase activity^molecular_function;GO:0042546^cell wall biogenesis^biological_process;GO:0071555^cell wall organization^biological_process;GO:0010411^xyloglucan metabolic process^biological_process;GO:0048046^apoplast^cellular_component;GO:0005618^cell wall^cellular_component…	COG2273^hydrolase, acting on glycosyl bonds hydrolase, hydrolyzing O-glycosyl compounds xyloglucan xyloglucosyl transferase^G	PF00722.20^Glycosyl hydrolases family 16	GH16	--	--
Ccam04g02358	1737.91	1.19249	0.287897	4.14208	3.44164e-05	0.000242627	Ccam04g02358	RWR83453.1^Thioredoxin-like protein fold^96.17%	Q949U7.2^RecName: Full=Peroxiredoxin-2E, chloroplastic; AltName: Full=Peroxiredoxin IIE; AltName: Full=Thioredoxin peroxidase 2E; Flags: Precursor^79.04%	--	GO:0008379^thioredoxin peroxidase activity^molecular_function;GO:0045454^cell redox homeostasis^biological_process;GO:0034599^cellular response to oxidative stress^biological_process;GO:0042742^defense response to bacterium^biological_process;GO:0042744^hydrogen peroxide catabolic process^biological_process;GO:0009507^chloroplast^cellular_component;GO:0009941^chloroplast envelope^cellular_compone…	COG0678|KOG0541^Redoxin^O	PF08534.9^Redoxin	--	--	--
Ccam12g00489	529.505	-2.12169	0.515157	-4.11852	3.81307e-05	0.000266601	Ccam12g00489	RWR96430.1^cellulose synthase-like protein G3^95.85%	Q0WVN5.2^RecName: Full=Cellulose synthase-like protein G3; Short=AtCslG3^54.25%	--	GO:0016760^cellulose synthase (UDP-forming) activity^molecular_function;GO:0016759^cellulose synthase activity^molecular_function;GO:0071555^cell wall organization^biological_process;GO:0030244^cellulose biosynthetic process^biological_process;GO:0009833^plant-type primary cell wall biogenesis^biological_process;GO:0005794^Golgi apparatus^cellular_component;GO:0000139^Golgi membrane^cellular_comp…	COG1215^cellulose synthase-like protein^M	PF03552.13^Cellulose synthase	GT2_Cellulose_synt	SignalP-TM	i26-48o58-80i529-551o571-593i606-628o663-685i692-714o724-746i
Ccam05g02378	366.557	-1.30403	0.318529	-4.09392	4.2414e-05	0.000292828	Ccam05g02378	RWR85433.1^putative glycosyltransferase^98.37%	Q9FFN2.2^RecName: Full=Probable glycosyltransferase At5g03795^37.78%	--	GO:0016757^transferase activity, transferring glycosyl groups^molecular_function;GO:0071555^cell wall organization^biological_process;GO:0006486^protein glycosylation^biological_process;GO:0000139^Golgi membrane^cellular_component;GO:0016021^integral component of membrane^cellular_component	KOG1021^Exostosin family^GMW	PF03016.14^Exostosin family	GT47	SignalP-TM	i21-43o
Ccam04g01825	634.405	2.05069	0.501932	4.08558	4.39666e-05	0.000302685	Ccam04g01825	RWR83036.1^leucine-rich repeat extensin-like protein 4^99.76%	Q9LHF1.1^RecName: Full=Leucine-rich repeat extensin-like protein 4; Short=AtLRX4; Short=LRR/EXTENSIN4; AltName: Full=Cell wall hydroxyproline-rich glycoprotein; Flags: Precursor^77.5%	--	GO:0005199^structural constituent of cell wall^molecular_function;GO:0071555^cell wall organization^biological_process;GO:0005618^cell wall^cellular_component;GO:0005576^extracellular region^cellular_component;GO:0009505^plant-type cell wall^cellular_component;GO:0009506^plasmodesma^cellular_component	--	PF13855.5^Leucine rich repeat	--	--	i7-29o
Ccam08g00203	144.363	1.84633	0.452151	4.08344	4.43747e-05	0.000305239	Ccam08g00203	RWR89987.1^rho GTPase-activating protein 7 isoform X2^98.96%	Q8RWQ4.1^RecName: Full=Rho GTPase-activating protein 7; AltName: Full=Rho-type GTPase-activating protein 7^48.0%	--	GO:0005096^GTPase activator activity^molecular_function;GO:0009920^cell plate formation involved in plant-type cell wall biogenesis^biological_process;GO:0007165^signal transduction^biological_process;GO:0009535^chloroplast thylakoid membrane^cellular_component;GO:0005737^cytoplasm^cellular_component;GO:0005886^plasma membrane^cellular_component	KOG4271^domain-containing protein^T	PF00620.26^RhoGAP domain	--	--	--
Ccam06g02054	73.4112	1.90423	0.467324	4.07477	4.60606e-05	0.000315857	Ccam06g02054	RWR87852.1^homeobox protein HD1-like protein^99.3%	Q9FPQ8.1^RecName: Full=Homeobox protein knotted-1-like 7; AltName: Full=Protein IRREGULAR XYLEM 11; AltName: Full=Protein KNAT7^70.21%	--	GO:0003677^DNA binding^molecular_function;GO:0003700^DNA-binding transcription factor activity^molecular_function;GO:0010192^mucilage biosynthetic process^biological_process;GO:0045892^negative regulation of transcription, DNA-templated^biological_process;GO:2000652^regulation of secondary cell wall biogenesis^biological_process;GO:0010089^xylem development^biological_process;GO:0005634^nucleus^c…	KOG0773^Homeobox protein knotted-1-like^K	PF05920.10^Homeobox KN domain	--	--	--
Ccam04g00998	655.952	2.67125	0.663923	4.02343	5.73579e-05	0.000383734	Ccam04g00998	RWR82381.1^glucomannan 4-beta-mannosyltransferase 9^100.0%	Q9LZR3.1^RecName: Full=Glucomannan 4-beta-mannosyltransferase 9; AltName: Full=Cellulose synthase-like protein A9; Short=AtCslA9; AltName: Full=Glucomannan synthase; AltName: Full=Mannan synthase 9; AltName: Full=Protein RESISTANT TO AGROBACTERIUM TRANSFORMATION 4^78.6%	K13680|CSLA|http://www.genome.jp/dbget-bin/www_bget?ko:K13680	GO:0047259^glucomannan 4-beta-mannosyltransferase activity^molecular_function;GO:0051753^mannan synthase activity^molecular_function;GO:0071555^cell wall organization^biological_process;GO:0009294^DNA mediated transformation^biological_process;GO:0009617^response to bacterium^biological_process;GO:0000139^Golgi membrane^cellular_component;GO:0016021^integral component of membrane^cellular_compone…	COG1215^Glucomannan 4-beta-mannosyltransferase^M	PF13641.5^Glycosyltransferase like family 2	GT2	SignalP-TM	o50-72i362-384o404-426i481-503o508-530i
Ccam05g02965	851.926	2.76521	0.691062	4.00139	6.29712e-05	0.000417106	Ccam05g02965	RWR85937.1^endoglucanase 24-like protein^98.67%	Q69SG5.1^RecName: Full=Endoglucanase 24; AltName: Full=Endo-1,4-beta glucanase 24; Flags: Precursor^71.51%	--	GO:0008810^cellulase activity^molecular_function;GO:0071555^cell wall organization^biological_process;GO:0030245^cellulose catabolic process^biological_process;GO:0005576^extracellular region^cellular_component	--	PF00759.18^Glycosyl hydrolase family 9	GH9	SignalP-TM	o10-32i110-129o
Ccam06g01776	35.6564	-4.9474	1.23971	-3.99076	6.58628e-05	0.000434388	Ccam06g01776	RWR87623.1^bifunctional UDP-glucose 4-epimerase and UDP-xylose 4-epimerase 1-like protein^99.16%	B0M3E8.2^RecName: Full=Bifunctional UDP-glucose 4-epimerase and UDP-xylose 4-epimerase 1; AltName: Full=UDP-D-xylose 4-epimerase; AltName: Full=UDP-L-arabinose 4-epimerase; AltName: Full=UDP-galactose 4-epimerase 1; AltName: Full=UDP-glucose 4-epimerase 1; Short=PsUGE1^79.83%	K01784|galE, GALE|http://www.genome.jp/dbget-bin/www_bget?ko:K01784	GO:0050373^UDP-arabinose 4-epimerase activity^molecular_function;GO:0003978^UDP-glucose 4-epimerase activity^molecular_function;GO:0045227^capsule polysaccharide biosynthetic process^biological_process;GO:0071555^cell wall organization^biological_process;GO:0006012^galactose metabolic process^biological_process;GO:0033358^UDP-L-arabinose biosynthetic process^biological_process	COG1087|KOG1371^UDP-glucose 4-epimerase^M	PF16363.4^GDP-mannose 4,6 dehydratase	--	--	--
Ccam08g00985	13827.3	2.27254	0.571857	3.97396	7.06862e-05	0.000462541	Ccam08g00985	RWR90600.1^chitinase 9^93.45%	Q688M5.1^RecName: Full=Chitinase 9; AltName: Full=Pathogenesis related (PR)-3 chitinase 9; Flags: Precursor^70.0%	K20547|CHIB|http://www.genome.jp/dbget-bin/www_bget?ko:K20547	GO:0008061^chitin binding^molecular_function;GO:0004568^chitinase activity^molecular_function;GO:0030247^polysaccharide binding^molecular_function;GO:0016998^cell wall macromolecule catabolic process^biological_process;GO:0006032^chitin catabolic process^biological_process;GO:0050832^defense response to fungus^biological_process;GO:0000272^polysaccharide catabolic process^biological_process	COG3979|KOG4742^chitinase^G	PF00182.18^Chitinase class I	GH19	--	--
Ccam09g01964	182.773	1.62842	0.411319	3.95901	7.52603e-05	0.000488271	Ccam09g01964	RWR92941.1^alkane hydroxylase MAH1-like protein^96.94%	Q9FMY1.1^RecName: Full=Cytochrome P450 86B1^41.62%	--	GO:0020037^heme binding^molecular_function;GO:0005506^iron ion binding^molecular_function;GO:0004497^monooxygenase activity^molecular_function;GO:0016705^oxidoreductase activity, acting on paired donors, with incorporation or reduction of molecular oxygen^molecular_function;GO:0071555^cell wall organization^biological_process;GO:0010345^suberin biosynthetic process^biological_process;GO:0042761^v…	COG2124|KOG0157^cytochrome P450^Q	PF00067.21^Cytochrome P450	--	SignalP-TM	o5-27i34-51o
Ccam08g00443	287.385	1.59496	0.402935	3.95837	7.54641e-05	0.000489465	Ccam08g00443	RWR90180.1^Pectinesterase, catalytic^83.58%	Q9LXD9.1^RecName: Full=Probable pectinesterase/pectinesterase inhibitor 51; Includes: RecName: Full=Pectinesterase inhibitor 51; AltName: Full=Pectin methylesterase inhibitor 51; Includes: RecName: Full=Pectinesterase 51; Short=PE 51; AltName: Full=Pectin methylesterase 51; Short=AtPME51; Flags: Precursor^65.49%	--	GO:0045330^aspartyl esterase activity^molecular_function;GO:0030599^pectinesterase activity^molecular_function;GO:0046910^pectinesterase inhibitor activity^molecular_function;GO:0042545^cell wall modification^biological_process;GO:0045490^pectin catabolic process^biological_process;GO:0005618^cell wall^cellular_component;GO:0005576^extracellular region^cellular_component	COG4677^pectinesterase^G	PF01095.18^Pectinesterase	CE8	--	--
Ccam06g02340	12.7397	-4.66703	1.19201	-3.91524	9.03126e-05	0.000573554	Ccam06g02340	RWR89270.1^monocopper oxidase-like protein SKU5^98.37%	Q9SU40.1^RecName: Full=Monocopper oxidase-like protein SKU5; AltName: Full=Skewed roots; Flags: Precursor^79.67%	--	GO:0005507^copper ion binding^molecular_function;GO:0016491^oxidoreductase activity^molecular_function;GO:0009932^cell tip growth^biological_process;GO:0031225^anchored component of membrane^cellular_component;GO:0046658^anchored component of plasma membrane^cellular_component;GO:0048046^apoplast^cellular_component;GO:0005618^cell wall^cellular_component;GO:0016020^membrane^cellular_component;GO:…	COG2132|KOG1263^Multicopper oxidase^Q	PF00394.21^Multicopper oxidase	AA1	--	i259-281o
Ccam11g00029	1147.54	1.27502	0.326611	3.90378	9.47007e-05	0.00059834	Ccam11g00029	RWR94481.1^pectin acetylesterase 10^99.03%	Q9SFF6.1^RecName: Full=Pectin acetylesterase 12; Flags: Precursor^67.23%	--	GO:0052793^pectin acetylesterase activity^molecular_function;GO:0071555^cell wall organization^biological_process;GO:0005576^extracellular region^cellular_component;GO:0009505^plant-type cell wall^cellular_component	KOG4287^protein notum homolog^M	PF03283.12^Pectinacetylesterase	CE13	--	--
Ccam10g02033	823.735	-2.08249	0.538429	-3.86771	0.000109864	0.000682599	Ccam10g02033	RWR94449.1^pectin acetylesterase 10^99.26%	Q9SFF6.1^RecName: Full=Pectin acetylesterase 12; Flags: Precursor^69.42%	--	GO:0052793^pectin acetylesterase activity^molecular_function;GO:0071555^cell wall organization^biological_process;GO:0005576^extracellular region^cellular_component;GO:0009505^plant-type cell wall^cellular_component	KOG4287^protein notum homolog^M	PF03283.12^Pectinacetylesterase	CE13	--	--
Ccam05g00611	1301.31	1.49127	0.387007	3.85334	0.000116517	0.000719044	Ccam05g00611	RWR84481.1^alpha-galactosidase-like protein^98.55%	Q8RX86.1^RecName: Full=Alpha-galactosidase 2; Short=AtAGAL2; AltName: Full=Alpha-D-galactoside galactohydrolase 2; AltName: Full=Melibiase; Flags: Precursor^65.75%	K07407|E3.2.1.22B, galA, rafA|http://www.genome.jp/dbget-bin/www_bget?ko:K07407	GO:0004557^alpha-galactosidase activity^molecular_function;GO:0052692^raffinose alpha-galactosidase activity^molecular_function;GO:0005975^carbohydrate metabolic process^biological_process;GO:0071555^cell wall organization^biological_process;GO:0009965^leaf morphogenesis^biological_process;GO:0009911^positive regulation of flower development^biological_process;GO:0009620^response to fungus^biolog…	KOG2366^Melibiase^G	PF16499.4^Alpha galactosidase A	GH27	--	--
Ccam08g00987	17490.6	2.19992	0.570969	3.85295	0.000116702	0.000719829	Ccam08g00987	RWR90600.1^chitinase 9^74.64%	Q688M5.1^RecName: Full=Chitinase 9; AltName: Full=Pathogenesis related (PR)-3 chitinase 9; Flags: Precursor^55.13%	K20547|CHIB|http://www.genome.jp/dbget-bin/www_bget?ko:K20547	GO:0008061^chitin binding^molecular_function;GO:0004568^chitinase activity^molecular_function;GO:0030247^polysaccharide binding^molecular_function;GO:0016998^cell wall macromolecule catabolic process^biological_process;GO:0006032^chitin catabolic process^biological_process;GO:0050832^defense response to fungus^biological_process;GO:0000272^polysaccharide catabolic process^biological_process	COG3979|KOG4742^chitinase^G	PF00182.18^Chitinase class I	GH19	--	--
Ccam01g01608	4415.87	1.76745	0.459272	3.84837	0.000118908	0.000731967	Ccam01g01608	RWR73136.1^alpha-mannosidase-like protein isoform X1^94.23%	P94078.1^RecName: Full=Alpha-mannosidase At3g26720; Flags: Precursor^67.63%	K01191|E3.2.1.24|http://www.genome.jp/dbget-bin/www_bget?ko:K01191	GO:0004559^alpha-mannosidase activity^molecular_function;GO:0030246^carbohydrate binding^molecular_function;GO:0046872^metal ion binding^molecular_function;GO:0006013^mannose metabolic process^biological_process;GO:0006517^protein deglycosylation^biological_process;GO:0009505^plant-type cell wall^cellular_component;GO:0005774^vacuolar membrane^cellular_component;GO:0005773^vacuole^cellular_compon…	KOG1959^Glycosyl hydrolase family 38 protein^G	PF07748.12^Glycosyl hydrolases family 38 C-terminal domain	GH38	--	--
Ccam12g00402	38.0249	-4.25238	1.1112	-3.82683	0.000129804	0.000790946	Ccam12g00402	RWR96368.1^putative GDSL-like Lipase/Acylhydrolase superfamily protein^93.68%	Q94F40.1^RecName: Full=GDSL esterase/lipase At1g28600; AltName: Full=Extracellular lipase At1g28600; Flags: Precursor^51.11%	--	GO:0016788^hydrolase activity, acting on ester bonds^molecular_function;GO:0016042^lipid catabolic process^biological_process;GO:0005618^cell wall^cellular_component;GO:0005576^extracellular region^cellular_component	--	PF00657.21^GDSL-like Lipase/Acylhydrolase	CE16	SignalP-TM	i12-31o
Ccam01g00039	228.845	3.87781	1.01362	3.82572	0.000130393	0.000793361	Ccam01g00039	RWR71853.1^fasciclin-like arabinogalactan protein 7^99.59%	Q9SJ81.1^RecName: Full=Fasciclin-like arabinogalactan protein 7; Flags: Precursor^75.5%	--	GO:0009834^plant-type secondary cell wall biogenesis^biological_process;GO:0031225^anchored component of membrane^cellular_component;GO:0046658^anchored component of plasma membrane^cellular_component;GO:0016020^membrane^cellular_component;GO:0005886^plasma membrane^cellular_component	--	PF02469.21^Fasciclin domain	--	--	--
Ccam01g03543	106.212	3.93297	1.03303	3.8072	0.000140547	0.000847615	Ccam01g03543	RWR74516.1^glucuronoxylan 4-O-methyltransferase 1^97.38%	Q9C7F9.1^RecName: Full=Probable methyltransferase At1g27930^40.0%	--	GO:0008168^methyltransferase activity^molecular_function;GO:0009834^plant-type secondary cell wall biogenesis^biological_process;GO:0045492^xylan biosynthetic process^biological_process;GO:0045491^xylan metabolic process^biological_process;GO:0005768^endosome^cellular_component;GO:0005794^Golgi apparatus^cellular_component;GO:0000139^Golgi membrane^cellular_component;GO:0016021^integral component…	--	PF04669.12^Polysaccharide biosynthesis	--	SignalP-TM	i7-29o
Ccam03g00945	51.2749	-2.60138	0.683539	-3.80576	0.00014137	0.000851954	Ccam03g00945	RWR79204.1^serine carboxypeptidase-like protein 45^98.52%	Q8VY01.1^RecName: Full=Serine carboxypeptidase-like 46; Flags: Precursor^44.99%	K16297|SCPL-II|http://www.genome.jp/dbget-bin/www_bget?ko:K16297	GO:0004185^serine-type carboxypeptidase activity^molecular_function;GO:0051603^proteolysis involved in cellular protein catabolic process^biological_process;GO:0005576^extracellular region^cellular_component;GO:0009505^plant-type cell wall^cellular_component;GO:0009506^plasmodesma^cellular_component;GO:0005773^vacuole^cellular_component	COG2939|KOG1282^serine carboxypeptidase-like^O	PF00450.21^Serine carboxypeptidase	--	--	--
Ccam02g01641	476.139	2.05124	0.540802	3.79296	0.00014886	0.000890345	Ccam02g01641	RWR76471.1^Glycosyl transferase^99.06%	Q8VYF4.1^RecName: Full=Probable galacturonosyltransferase-like 7^79.11%	--	GO:0047262^polygalacturonate 4-alpha-galacturonosyltransferase activity^molecular_function;GO:0071555^cell wall organization^biological_process;GO:0045489^pectin biosynthetic process^biological_process;GO:0005794^Golgi apparatus^cellular_component;GO:0000139^Golgi membrane^cellular_component;GO:0016021^integral component of membrane^cellular_component	--	PF01501.19^Glycosyl transferase family 8	GT8	--	i110-132o
Ccam01g04203	215.663	2.06618	0.545307	3.78902	0.000151243	0.000903722	Ccam01g04203	RWR75142.1^transcriptional activator Myb^99.15%	Q6R0C4.1^RecName: Full=Transcription factor MYB52; AltName: Full=Myb-related protein 52; Short=AtMYB52; AltName: Full=Protein ABA-HYPERSENSITIVE 1^51.22%	K09422|MYBP|http://www.genome.jp/dbget-bin/www_bget?ko:K09422	GO:0003677^DNA binding^molecular_function;GO:0003700^DNA-binding transcription factor activity^molecular_function;GO:0071555^cell wall organization^biological_process;GO:1901347^negative regulation of secondary cell wall biogenesis^biological_process;GO:0009834^plant-type secondary cell wall biogenesis^biological_process;GO:1901348^positive regulation of secondary cell wall biogenesis^biological_…	COG5147|KOG0048^Transcription factor^K	PF00249.30^Myb-like DNA-binding domain	--	--	--
Ccam09g01426	40.9786	-2.93111	0.774162	-3.78617	0.000152987	0.000912152	Ccam09g01426	RWR92496.1^aspartyl protease AED3^98.7%	O04496.1^RecName: Full=Aspartyl protease AED3; AltName: Full=Apoplastic EDS1-dependent protein 3; Flags: Precursor^57.67%	--	GO:0004190^aspartic-type endopeptidase activity^molecular_function;GO:0000166^nucleotide binding^molecular_function;GO:0030163^protein catabolic process^biological_process;GO:0006508^proteolysis^biological_process;GO:0043067^regulation of programmed cell death^biological_process;GO:0009627^systemic acquired resistance^biological_process;GO:0048046^apoplast^cellular_component;GO:0005618^cell wall^…	KOG1339^aspartic proteinase^O	PF14543.5^Xylanase inhibitor N-terminal	--	--	--
Ccam01g03405	1083.96	4.195	1.11067	3.777	0.000158729	0.000942966	Ccam01g03405	RWR74410.1^putative beta-1,4-xylosyltransferase IRX10L isoform X1^99.52%	Q9FZJ1.1^RecName: Full=Probable beta-1,4-xylosyltransferase IRX10; AltName: Full=Glucuronoxylan glucuronosyltransferase 1; Short=AtGUT1; AltName: Full=Glucuronoxylan glucuronosyltransferase 2; AltName: Full=Protein IRREGULAR XYLEM 10; AltName: Full=Xylan xylosyltransferase IRX10^85.85%	--	GO:0047517^1,4-beta-D-xylan synthase activity^molecular_function;GO:0080116^glucuronoxylan glucuronosyltransferase activity^molecular_function;GO:0071555^cell wall organization^biological_process;GO:0010417^glucuronoxylan biosynthetic process^biological_process;GO:0009834^plant-type secondary cell wall biogenesis^biological_process;GO:0006486^protein glycosylation^biological_process;GO:0000139^Go…	KOG1021^glucuronoxylan glucuronosyltransferase activity^GMW	PF03016.14^Exostosin family	GT47	--	--
Ccam01g02339	19.8674	4.09267	1.09401	3.74098	0.000183305	0.00106737	Ccam01g02339	RWR73535.1^putative pectinesterase 53^99.47%	Q8VYZ3.1^RecName: Full=Probable pectinesterase 53; Short=PE 53; AltName: Full=Pectin methylesterase 53; Short=AtPME53; Flags: Precursor^67.56%	K01051|E3.1.1.11|http://www.genome.jp/dbget-bin/www_bget?ko:K01051	GO:0045330^aspartyl esterase activity^molecular_function;GO:0030599^pectinesterase activity^molecular_function;GO:0042545^cell wall modification^biological_process;GO:0045490^pectin catabolic process^biological_process;GO:0005618^cell wall^cellular_component;GO:0005737^cytoplasm^cellular_component;GO:0005576^extracellular region^cellular_component	COG4677^pectinesterase^G	PF01095.18^Pectinesterase	CE8	--	--
Ccam06g01060	300.637	-2.18133	0.584732	-3.73049	0.000191111	0.00110811	Ccam06g01060	RWR87047.1^putative polysaccharide biosynthesis protein^99.29%	Q9C7F9.1^RecName: Full=Probable methyltransferase At1g27930^55.36%	--	GO:0008168^methyltransferase activity^molecular_function;GO:0009834^plant-type secondary cell wall biogenesis^biological_process;GO:0045492^xylan biosynthetic process^biological_process;GO:0045491^xylan metabolic process^biological_process;GO:0005768^endosome^cellular_component;GO:0005794^Golgi apparatus^cellular_component;GO:0000139^Golgi membrane^cellular_component;GO:0016021^integral component…	--	PF04669.12^Polysaccharide biosynthesis	--	SignalP-TM	i12-34o
Ccam04g01777	188.839	1.99963	0.538386	3.71411	0.000203917	0.00117353	Ccam04g01777	RWR82998.1^putative beta-1,4-xylosyltransferase IRX14^97.22%	Q8L707.1^RecName: Full=Probable beta-1,4-xylosyltransferase IRX14; AltName: Full=Protein IRREGULAR XYLEM 14; AltName: Full=Xylan xylosyltransferase IRX14^52.41%	--	GO:0047517^1,4-beta-D-xylan synthase activity^molecular_function;GO:0015018^galactosylgalactosylxylosylprotein 3-beta-glucuronosyltransferase activity^molecular_function;GO:0042285^xylosyltransferase activity^molecular_function;GO:0010154^fruit development^biological_process;GO:0010417^glucuronoxylan biosynthetic process^biological_process;GO:0048354^mucilage biosynthetic process involved in seed…	KOG1476^glycosyltransferase^O	PF03360.15^Glycosyltransferase family 43	GT43	SignalP-TM	i43-65o
Ccam02g03443	2409.09	1.19789	0.32491	3.68683	0.000227064	0.00129287	Ccam02g03443	RWR77808.1^FT-interacting protein 1-like protein^99.22%	Q9M2R0.1^RecName: Full=FT-interacting protein 3; AltName: Full=Multiple C2 domain and transmembrane region protein 3^83.76%	--	GO:0016757^transferase activity, transferring glycosyl groups^molecular_function;GO:1902182^shoot apical meristem development^biological_process;GO:0005618^cell wall^cellular_component;GO:0005737^cytoplasm^cellular_component;GO:0005829^cytosol^cellular_component;GO:0005783^endoplasmic reticulum^cellular_component;GO:0005789^endoplasmic reticulum membrane^cellular_component;GO:0005768^endosome^cel…	--	PF08372.9^Plant phosphoribosyltransferase C-terminal	--	--	i570-592o607-629i717-739o
Ccam04g02112	355.119	-1.21969	0.333439	-3.65792	0.000254268	0.00142538	Ccam04g02112	RWR83259.1^GDP-fucose protein O-fucosyltransferase^95.25%	Q9ZVF7.1^RecName: Full=Protein ESMERALDA 1; AltName: Full=O-fucosyltransferase 17; Short=O-FucT-17; AltName: Full=O-fucosyltransferase family protein^72.81%	--	GO:0016757^transferase activity, transferring glycosyl groups^molecular_function;GO:0007155^cell adhesion^biological_process;GO:0071555^cell wall organization^biological_process;GO:0006004^fucose metabolic process^biological_process;GO:0006486^protein glycosylation^biological_process;GO:0005794^Golgi apparatus^cellular_component;GO:0000139^Golgi membrane^cellular_component;GO:0016021^integral com…	--	PF10250.8^GDP-fucose protein O-fucosyltransferase	GT65	--	o59-81i179-201o
Ccam08g00442	1061.03	4.39023	1.20957	3.62958	0.000283881	0.00156821	Ccam08g00442	RWR90179.1^putative UDP-glucuronate:xylan alpha-glucuronosyltransferase 3^99.35%	Q9LSB1.1^RecName: Full=UDP-glucuronate:xylan alpha-glucuronosyltransferase 1; Short=UDP-GlcA:xylan glucuronyltransferase 1; AltName: Full=Glycogenin-like protein 1; AltName: Full=Plant glycogenin-like starch initiation protein 1; AltName: Full=Protein GLUCURONIC ACID SUBSTITUTION OF XYLAN 1; Short=AtGUX1^64.43%	--	GO:0015020^glucuronosyltransferase activity^molecular_function;GO:0080116^glucuronoxylan glucuronosyltransferase activity^molecular_function;GO:0046872^metal ion binding^molecular_function;GO:0071555^cell wall organization^biological_process;GO:0010417^glucuronoxylan biosynthetic process^biological_process;GO:0009834^plant-type secondary cell wall biogenesis^biological_process;GO:0045492^xylan bi…	COG5597|KOG1950^plant glycogenin-like starch initiation protein^G	PF01501.19^Glycosyl transferase family 8	GT8	SignalP-TM	i33-55o
Ccam04g02139	5161.23	1.2996	0.360542	3.60458	0.000312654	0.00170954	Ccam04g02139	RWR83285.1^nucleobase-ascorbate transporter 6^98.87%	Q27GI3.2^RecName: Full=Nucleobase-ascorbate transporter 6; Short=AtNAT6^81.02%	--	GO:0022857^transmembrane transporter activity^molecular_function;GO:0005215^transporter activity^molecular_function;GO:0005618^cell wall^cellular_component;GO:0005783^endoplasmic reticulum^cellular_component;GO:0016021^integral component of membrane^cellular_component;GO:0009506^plasmodesma^cellular_component;GO:0005773^vacuole^cellular_component	COG2233|KOG1292^solute carrier family 23 (nucleobase transporters), member^P	PF00860.19^Permease family	--	SignalP-TM	o40-62i75-97o101-123i136-158o163-185i223-245o288-310i366-388o392-414i427-449o464-483i
Ccam02g02248	252.177	-1.61762	0.450916	-3.58741	0.000333973	0.00180927	Ccam02g02248	RWR76964.1^protein STRICTOSIDINE SYNTHASE-LIKE 10^91.96%	Q4V3D9.1^RecName: Full=Protein STRICTOSIDINE SYNTHASE-LIKE 10; Short=AtSSL10; AltName: Full=Strictosidine synthase 8; Short=AtSS8; Flags: Precursor^54.45%	--	GO:0009058^biosynthetic process^biological_process;GO:0005783^endoplasmic reticulum^cellular_component;GO:0016020^membrane^cellular_component;GO:0009505^plant-type cell wall^cellular_component;GO:0005886^plasma membrane^cellular_component;GO:0009506^plasmodesma^cellular_component;GO:0005773^vacuole^cellular_component	COG3386|KOG1520^strictosidine synthase^G	PF03088.15^Strictosidine synthase	--	SignalP-TM	--
Ccam02g03196	1786.23	1.88906	0.529561	3.56721	0.000360802	0.0019359	Ccam02g03196	RWR77587.1^putative beta-1,4-xylosyltransferase IRX14H isoform X1^98.8%	Q8L707.1^RecName: Full=Probable beta-1,4-xylosyltransferase IRX14; AltName: Full=Protein IRREGULAR XYLEM 14; AltName: Full=Xylan xylosyltransferase IRX14^62.27%	--	GO:0047517^1,4-beta-D-xylan synthase activity^molecular_function;GO:0015018^galactosylgalactosylxylosylprotein 3-beta-glucuronosyltransferase activity^molecular_function;GO:0042285^xylosyltransferase activity^molecular_function;GO:0010154^fruit development^biological_process;GO:0010417^glucuronoxylan biosynthetic process^biological_process;GO:0048354^mucilage biosynthetic process involved in seed…	KOG1476^glycosyltransferase^O	PF03360.15^Glycosyltransferase family 43	GT43	SignalP-TM	i35-57o
Ccam09g01354	1466.5	2.03342	0.570645	3.56337	0.00036613	0.0019615	Ccam09g01354	OVA11671.1^Phosphate-induced protein 1^74.84%	Q9FE06.1^RecName: Full=Protein EXORDIUM-like 2; Flags: Precursor^65.4%	--	GO:0048046^apoplast^cellular_component;GO:0005618^cell wall^cellular_component;GO:0005829^cytosol^cellular_component;GO:0005615^extracellular space^cellular_component;GO:0005794^Golgi apparatus^cellular_component;GO:0009505^plant-type cell wall^cellular_component;GO:0009506^plasmodesma^cellular_component	--	PF04674.11^Phosphate-induced protein 1 conserved region	--	--	--
Ccam01g00619	1100.33	1.55214	0.437797	3.54534	0.000392101	0.00207845	Ccam01g00619	RWR72366.1^glucan endo-1,3-beta-D-glucosidase^99.56%	Q9M069.2^RecName: Full=Glucan endo-1,3-beta-glucosidase 7; AltName: Full=(1->3)-beta-glucan endohydrolase 7; Short=(1->3)-beta-glucanase 7; AltName: Full=Beta-1,3-endoglucanase 7; Short=Beta-1,3-glucanase 7; Flags: Precursor^67.34%	--	GO:0042973^glucan endo-1,3-beta-D-glucosidase activity^molecular_function;GO:0005975^carbohydrate metabolic process^biological_process;GO:0071555^cell wall organization^biological_process;GO:0046658^anchored component of plasma membrane^cellular_component;GO:0005618^cell wall^cellular_component;GO:0005576^extracellular region^cellular_component	--	PF00332.17^Glycosyl hydrolases family 17	GH17	--	o475-497i
Ccam11g00488	23.1356	3.52954	0.996193	3.54303	0.000395562	0.00209191	Ccam11g00488	RWR94837.1^Glycosyltransferase AER61^97.19%	Q6ZFR0.1^RecName: Full=Alpha-1,3-arabinosyltransferase XAT2; AltName: Full=Xylan arabinosyltransferase 2; Short=OsXAT2^49.61%	K18134|EOGT|http://www.genome.jp/dbget-bin/www_bget?ko:K18134	GO:0052636^arabinosyltransferase activity^molecular_function;GO:0009664^plant-type cell wall organization^biological_process;GO:0000139^Golgi membrane^cellular_component;GO:0016021^integral component of membrane^cellular_component	KOG4698^glycosyltransferase^S	PF04577.13^Protein of unknown function (DUF563)	GT61	SignalP-TM	i45-67o
Ccam02g00217	70.8999	2.8651	0.809533	3.53921	0.000401331	0.00211697	Ccam02g00217	RWR75371.1^putative xyloglucan glycosyltransferase 5^100.0%	Q9SB75.1^RecName: Full=Probable xyloglucan glycosyltransferase 5; AltName: Full=Cellulose synthase-like protein C5; Short=AtCslC5^80.0%	--	GO:0016757^transferase activity, transferring glycosyl groups^molecular_function;GO:0071555^cell wall organization^biological_process;GO:0000139^Golgi membrane^cellular_component;GO:0016021^integral component of membrane^cellular_component;GO:0005634^nucleus^cellular_component	COG1215^beta-1,4-glucan synthase rather involved in the synthesis of the xyloglucan backbone than cellulose. Seems to work simultaneously with xyloglucan 6-xylosyltransferase. Xyloglucan is a noncellulosic polysaccharides of plant cell wall and consists of a glucan backbone substituted by xylose, galactose and fucose (By similarity)^M	PF13632.5^Glycosyl transferase family group 2	GT2	--	o64-86i107-129o178-200i491-513o533-555i646-668o
Ccam02g03192	33.5747	3.39098	0.960365	3.53093	0.000414102	0.00217642	Ccam02g03192	RWR77584.1^putative serine-threonine protein kinase, plant-type^98.24%	O48809.1^RecName: Full=Leucine-rich repeat extensin-like protein 2; Short=AtLRX2; Short=LRR/EXTENSIN2; AltName: Full=Cell wall hydroxyproline-rich glycoprotein; Flags: Precursor^28.87%	--	GO:0071555^cell wall organization^biological_process;GO:0007275^multicellular organism development^biological_process;GO:0005618^cell wall^cellular_component;GO:0005576^extracellular region^cellular_component	--	PF13855.5^Leucine rich repeat	--	--	--
Ccam02g02820	9.73413	-6.00495	1.70091	-3.53043	0.000414882	0.00217959	Ccam02g02820	XP_010265527.1^PREDICTED: shikimate O-hydroxycinnamoyltransferase-like^54.38%	Q9FI78.1^RecName: Full=Shikimate O-hydroxycinnamoyltransferase; AltName: Full=Hydroxycinnamoyl transferase; AltName: Full=Hydroxycinnamoyl-Coenzyme A shikimate/quinate hydroxycinnamoyltransferase^51.58%	K13065|E2.3.1.133, HCT|http://www.genome.jp/dbget-bin/www_bget?ko:K13065	GO:0047205^quinate O-hydroxycinnamoyltransferase activity^molecular_function;GO:0047172^shikimate O-hydroxycinnamoyltransferase activity^molecular_function;GO:0010252^auxin homeostasis^biological_process;GO:0071555^cell wall organization^biological_process;GO:0009809^lignin biosynthetic process^biological_process;GO:0009963^positive regulation of flavonoid biosynthetic process^biological_process;…	--	PF02458.14^Transferase family	--	--	--
Ccam11g00350	76.1751	1.55811	0.447211	3.48407	0.00049385	0.00253293	Ccam11g00350	RWR94722.1^Glycosyl transferase^98.87%	Q9M8J2.1^RecName: Full=Probable galacturonosyltransferase-like 4; AltName: Full=Galactinol synthase 9; Short=AtGolS9; Short=GolS-9^68.54%	--	GO:0047262^polygalacturonate 4-alpha-galacturonosyltransferase activity^molecular_function;GO:0071555^cell wall organization^biological_process;GO:0045489^pectin biosynthetic process^biological_process;GO:0005794^Golgi apparatus^cellular_component;GO:0000139^Golgi membrane^cellular_component;GO:0016021^integral component of membrane^cellular_component;GO:0090406^pollen tube^cellular_component	--	PF01501.19^Glycosyl transferase family 8	GT8	--	--
Ccam12g00160	1323.83	1.86586	0.539378	3.45928	0.000541626	0.00274769	Ccam12g00160	RWR96158.1^protein REDUCED WALL ACETYLATION 3-like protein^99.45%	Q66GQ5.1^RecName: Full=Protein REDUCED WALL ACETYLATION 3^75.6%	--	GO:0016407^acetyltransferase activity^molecular_function;GO:0016491^oxidoreductase activity^molecular_function;GO:0005975^carbohydrate metabolic process^biological_process;GO:0009834^plant-type secondary cell wall biogenesis^biological_process;GO:1990937^xylan acetylation^biological_process;GO:0045492^xylan biosynthetic process^biological_process;GO:0045491^xylan metabolic process^biological_proc…	KOG1699^CAS1 domain-containing protein^S	PF07779.11^10 TM Acyl Transferase domain found in Cas1p	--	SignalP-TM	o10-28i136-153o200-222i235-254o258-277i290-312o345-364i376-398o408-427i434-456o476-495i515-537o
Ccam08g00053	3337.39	1.17211	0.340001	3.44737	0.000566065	0.00285391	Ccam08g00053	RWR89871.1^C2 calcium-dependent membrane targeting^98.39%	F4IIM1.1^RecName: Full=Protein CELLULOSE SYNTHASE INTERACTIVE 1; AltName: Full=Protein POM-POM 2^75.49%	--	GO:0008017^microtubule binding^molecular_function;GO:0051211^anisotropic cell growth^biological_process;GO:0009901^anther dehiscence^biological_process;GO:0030244^cellulose biosynthetic process^biological_process;GO:0010215^cellulose microfibril organization^biological_process;GO:0043622^cortical microtubule organization^biological_process;GO:0048467^gynoecium development^biological_process;GO:00…	--	PF00514.22^Armadillo/beta-catenin-like repeat	--	--	--
Ccam06g00361	332.11	2.36169	0.688548	3.42995	0.000603691	0.00301418	Ccam06g00361	RWR86519.1^Peptidase S8/S53 domain-containing protein^97.94%	Q9MAP7.1^RecName: Full=Subtilisin-like protease SBT3.5; AltName: Full=Subtilase subfamily 3 member 5; Short=AtSBT3.5; Flags: Precursor^52.73%	--	GO:0004252^serine-type endopeptidase activity^molecular_function;GO:0040008^regulation of growth^biological_process;GO:0005618^cell wall^cellular_component;GO:0005615^extracellular space^cellular_component	COG1404^subtilase family^O	PF00082.21^Subtilase family	--	--	i13-35o
Ccam11g02059	88.7284	2.28884	0.668942	3.42159	0.000622567	0.00310026	Ccam11g02059	PSS15460.1^Subtilisin-like protease^69.83%	Q9ZUF6.1^RecName: Full=Subtilisin-like protease SBT1.8; AltName: Full=Subtilase subfamily 1 member 8; Short=AtSBT1.8; Flags: Precursor^67.03%	--	GO:0004252^serine-type endopeptidase activity^molecular_function;GO:0005618^cell wall^cellular_component;GO:0005576^extracellular region^cellular_component;GO:0005794^Golgi apparatus^cellular_component;GO:0009505^plant-type cell wall^cellular_component;GO:0009506^plasmodesma^cellular_component	COG1404^Peptidase inhibitor I9^O	PF00082.21^Subtilase family	--	--	i7-29o
Ccam04g03116	885.312	-1.47203	0.431868	-3.40852	0.000653158	0.00323431	Ccam04g03116	RWR83946.1^protein disulfide isomerase-like protein 1-4^93.35%	Q9FF55.1^RecName: Full=Protein disulfide isomerase-like 1-4; Short=AtPDIL1-4; AltName: Full=Protein disulfide isomerase 2; Short=AtPDI2; AltName: Full=Protein disulfide isomerase-like 2-2; Short=AtPDIL2-2; Flags: Precursor^69.08%	K09580|PDIA1, P4HB|http://www.genome.jp/dbget-bin/www_bget?ko:K09580	GO:0003756^protein disulfide isomerase activity^molecular_function;GO:0045454^cell redox homeostasis^biological_process;GO:0006457^protein folding^biological_process;GO:0034976^response to endoplasmic reticulum stress^biological_process;GO:0006979^response to oxidative stress^biological_process;GO:0005618^cell wall^cellular_component;GO:0009507^chloroplast^cellular_component;GO:0005783^endoplasmi…	COG0526|KOG0190^protein disulfide isomerase-like^O	PF00085.19^Thioredoxin	--	--	--
Ccam03g04000	11.8346	7.43216	2.18198	3.40615	0.000658865	0.00325734	Ccam03g04000	RWR81435.1^snakin-1^98.86%	Q948Z4.1^RecName: Full=Snakin-1; Flags: Precursor^65.85%	--	GO:0006952^defense response^biological_process;GO:0005618^cell wall^cellular_component;GO:0005576^extracellular region^cellular_component	--	PF02704.13^Gibberellin regulated protein	--	--	i7-29o
Ccam01g03718	20.4142	2.79153	0.821339	3.39875	0.000676945	0.00333669	Ccam01g03718	RWR74662.1^Endochitinase A^93.94%	P51613.1^RecName: Full=Basic endochitinase; Flags: Precursor^46.58%	K01183|E3.2.1.14|http://www.genome.jp/dbget-bin/www_bget?ko:K01183	GO:0008061^chitin binding^molecular_function;GO:0004568^chitinase activity^molecular_function;GO:0016998^cell wall macromolecule catabolic process^biological_process;GO:0006032^chitin catabolic process^biological_process;GO:0006952^defense response^biological_process;GO:0000272^polysaccharide catabolic process^biological_process	COG3979|KOG4742^Chitin recognition protein^G	PF00182.18^Chitinase class I	GH19	--	--
Ccam06g01080	1624.84	-1.10464	0.325013	-3.39876	0.000676927	0.00333669	Ccam06g01080	RWR87063.1^CBS domain-containing protein^98.98%	Q8LBB2.2^RecName: Full=SNF1-related protein kinase regulatory subunit gamma-1; Short=AKIN subunit gamma-1; Short=AKING1; Short=AKINgamma1; AltName: Full=CBS domain-containing protein CBSCBS1^64.29%	--	GO:0005524^ATP binding^molecular_function;GO:0019887^protein kinase regulator activity^molecular_function;GO:0005975^carbohydrate metabolic process^biological_process;GO:0006633^fatty acid biosynthetic process^biological_process;GO:0042128^nitrate assimilation^biological_process;GO:0009505^plant-type cell wall^cellular_component	--	PF00571.27^CBS domain	--	SignalP-TM	o5-24i36-58o
Ccam02g02063	729.088	1.13017	0.333263	3.39122	0.000695811	0.00341807	Ccam02g02063	RDX95304.1^Heat shock cognate 70 kDa protein, partial^89.53%	O65719.1^RecName: Full=Heat shock 70 kDa protein 3; AltName: Full=Heat shock cognate 70 kDa protein 3; AltName: Full=Heat shock cognate protein 70-3; Short=AtHsc70-3; AltName: Full=Heat shock protein 70-3; Short=AtHsp70-3^97.4%	K03283|HSPA1_8|http://www.genome.jp/dbget-bin/www_bget?ko:K03283	GO:0005524^ATP binding^molecular_function;GO:0016887^ATPase activity^molecular_function;GO:0042623^ATPase activity, coupled^molecular_function;GO:0031072^heat shock protein binding^molecular_function;GO:0051787^misfolded protein binding^molecular_function;GO:0002020^protease binding^molecular_function;GO:0044183^protein folding chaperone^molecular_function;GO:0051082^unfolded protein binding^mole…	COG0443|KOG0101^Heat shock cognate 70 kDa^O	PF00012.19^Hsp70 protein	--	--	--
Ccam05g02498	450.915	1.12457	0.332447	3.3827	0.000717758	0.00351607	Ccam05g02498	RWR85526.1^Protein kinase domain-containing protein^99.58%	Q9ZU46.1^RecName: Full=Receptor protein kinase-like protein ZAR1; AltName: Full=Protein ZYGOTIC ARREST 1; Flags: Precursor^70.43%	--	GO:0005524^ATP binding^molecular_function;GO:0016301^kinase activity^molecular_function;GO:0004674^protein serine/threonine kinase activity^molecular_function;GO:0046777^protein autophosphorylation^biological_process;GO:0010070^zygote asymmetric cell division^biological_process;GO:0010069^zygote asymmetric cytokinesis in embryo sac^biological_process;GO:0009507^chloroplast^cellular_component;GO:0…	COG4886^Leucine rich repeat N-terminal domain^T	PF00069.24^Protein kinase domain	--	--	o4-26i329-351o
Ccam07g00502	51.1456	3.25355	0.968601	3.35902	0.000782187	0.00378805	Ccam07g00502	RWR90390.1^UDP-N-acetylmuramoyl-tripeptide--D-alanyl-D-alanine ligase-like protein isoform X1^91.43%	P45450.1^RecName: Full=UDP-N-acetylmuramoyl-tripeptide--D-alanyl-D-alanine ligase; AltName: Full=D-alanyl-D-alanine-adding enzyme; AltName: Full=UDP-MurNAc-pentapeptide synthetase^42.22%	--	GO:0005524^ATP binding^molecular_function;GO:0047480^UDP-N-acetylmuramoyl-tripeptide-D-alanyl-D-alanine ligase activity^molecular_function;GO:0007049^cell cycle^biological_process;GO:0051301^cell division^biological_process;GO:0071555^cell wall organization^biological_process;GO:0009252^peptidoglycan biosynthetic process^biological_process;GO:0008360^regulation of cell shape^biological_process;GO…	COG0770^Mur ligase family, glutamate ligase domain^M	PF01225.24^Mur ligase family, catalytic domain	--	--	--
Ccam03g01716	37.0036	-2.87047	0.866932	-3.31107	0.000929413	0.00440502	Ccam03g01716	RWR79813.1^wall-associated receptor kinase 2-like protein^91.74%	Q9S9M5.1^RecName: Full=Wall-associated receptor kinase-like 1; Flags: Precursor^34.48%	--	GO:0005524^ATP binding^molecular_function;GO:0030247^polysaccharide binding^molecular_function;GO:0004674^protein serine/threonine kinase activity^molecular_function;GO:0016021^integral component of membrane^cellular_component;GO:0009505^plant-type cell wall^cellular_component;GO:0005886^plasma membrane^cellular_component	COG0515|KOG1187^Serine-threonine protein kinase, plant-type^T	PF07714.16^Protein tyrosine kinase	--	--	--
Ccam02g03699	433.974	2.11628	0.639773	3.30787	0.000940097	0.00444967	Ccam02g03699	RWR78005.1^subtilisin-like protein protease SBT1.7^98.83%	O65351.1^RecName: Full=Subtilisin-like protease SBT1.7; AltName: Full=Cucumisin-like serine protease; AltName: Full=Subtilase subfamily 1 member 7; Short=AtSBT1.7; AltName: Full=Subtilisin-like serine protease 1; Short=At-SLP1; Flags: Precursor^67.68%	--	GO:0004252^serine-type endopeptidase activity^molecular_function;GO:0080001^mucilage extrusion from seed coat^biological_process;GO:0048359^mucilage metabolic process involved in seed coat development^biological_process;GO:0010214^seed coat development^biological_process;GO:0048046^apoplast^cellular_component;GO:0005618^cell wall^cellular_component;GO:0005576^extracellular region^cellular_compone…	COG1404^subtilisin-like^O	PF00082.21^Subtilase family	--	--	--
Ccam01g00493	1167.91	-1.02852	0.311583	-3.30095	0.000963575	0.00454423	Ccam01g00493	RWR72259.1^putative glucuronoxylan glucuronosyltransferase IRX7^98.93%	Q6NMM8.1^RecName: Full=Probable glucuronoxylan glucuronosyltransferase F8H; AltName: Full=FRA8 homolog; AltName: Full=Protein FRAGILE FIBER 8 homolog^59.66%	--	GO:0016757^transferase activity, transferring glycosyl groups^molecular_function;GO:0071555^cell wall organization^biological_process;GO:0006486^protein glycosylation^biological_process;GO:0005794^Golgi apparatus^cellular_component;GO:0000139^Golgi membrane^cellular_component;GO:0016021^integral component of membrane^cellular_component	KOG1021^exostosin family domain containing protein, expressed^GMW	PF03016.14^Exostosin family	GT47	SignalP-TM	i39-61o
Ccam02g03581	2317.18	2.06064	0.625335	3.29526	0.000983318	0.00461966	Ccam02g03581	RWR77915.1^xyloglucan endotransglucosylase/hydrolase^99.66%	Q8LF99.2^RecName: Full=Probable xyloglucan endotransglucosylase/hydrolase protein 6; Short=At-XTH6; Short=XTH-6; Flags: Precursor^76.7%	K08235|E2.4.1.207|http://www.genome.jp/dbget-bin/www_bget?ko:K08235	GO:0004553^hydrolase activity, hydrolyzing O-glycosyl compounds^molecular_function;GO:0016762^xyloglucan:xyloglucosyl transferase activity^molecular_function;GO:0042546^cell wall biogenesis^biological_process;GO:0071555^cell wall organization^biological_process;GO:0009414^response to water deprivation^biological_process;GO:0010411^xyloglucan metabolic process^biological_process;GO:0048046^apoplas…	COG2273^Xyloglucan endotransglucosylase hydrolase protein^G	PF00722.20^Glycosyl hydrolases family 16	GH16	--	--
Ccam03g01742	46.8106	-2.43933	0.748993	-3.25681	0.0011267	0.00519893	Ccam03g01742	RWR79848.1^Protein kinase domain-containing protein^83.38%	Q9S9M5.1^RecName: Full=Wall-associated receptor kinase-like 1; Flags: Precursor^38.44%	--	GO:0005524^ATP binding^molecular_function;GO:0030247^polysaccharide binding^molecular_function;GO:0004674^protein serine/threonine kinase activity^molecular_function;GO:0016021^integral component of membrane^cellular_component;GO:0009505^plant-type cell wall^cellular_component;GO:0005886^plasma membrane^cellular_component	COG0515^wall-associated receptor kinase-like^T	PF07714.16^Protein tyrosine kinase	--	--	--
Ccam11g00190	216.485	1.82403	0.56069	3.25318	0.0011412	0.00525823	Ccam11g00190	RWR94605.1^Glycosyl transferase^99.73%	Q8VYF4.1^RecName: Full=Probable galacturonosyltransferase-like 7^76.09%	--	GO:0047262^polygalacturonate 4-alpha-galacturonosyltransferase activity^molecular_function;GO:0071555^cell wall organization^biological_process;GO:0045489^pectin biosynthetic process^biological_process;GO:0005794^Golgi apparatus^cellular_component;GO:0000139^Golgi membrane^cellular_component;GO:0016021^integral component of membrane^cellular_component	--	PF01501.19^Glycosyl transferase family 8	GT8	--	i2-24o
Ccam02g04089	3322.69	1.35577	0.417367	3.2484	0.00116058	0.0053408	Ccam02g04089	RWR78338.1^Cellulose synthase^99.82%	Q69V23.1^RecName: Full=Probable cellulose synthase A catalytic subunit 3^86.77%	K10999|CESA|http://www.genome.jp/dbget-bin/www_bget?ko:K10999	GO:0016760^cellulose synthase (UDP-forming) activity^molecular_function;GO:0016759^cellulose synthase activity^molecular_function;GO:0046872^metal ion binding^molecular_function;GO:0071555^cell wall organization^biological_process;GO:0030244^cellulose biosynthetic process^biological_process;GO:0009833^plant-type primary cell wall biogenesis^biological_process;GO:0005794^Golgi apparatus^cellular_c…	COG1215^cellulose synthase A catalytic subunit^O	PF03552.13^Cellulose synthase	GT2_Cellulose_synt	--	o284-301i308-327o870-892i904-926o941-963i988-1010o1020-1042i1055-1074o
Ccam11g00494	8.36995	7.29615	2.27618	3.20544	0.00134858	0.00606794	Ccam11g00494	RWR94845.1^protein O-linked-mannose beta-1,4-N-acetylglucosaminyltransferase 2 isoform X1^96.61%	Q6ZFR0.1^RecName: Full=Alpha-1,3-arabinosyltransferase XAT2; AltName: Full=Xylan arabinosyltransferase 2; Short=OsXAT2^48.14%	K18134|EOGT|http://www.genome.jp/dbget-bin/www_bget?ko:K18134	GO:0052636^arabinosyltransferase activity^molecular_function;GO:0009664^plant-type cell wall organization^biological_process;GO:0000139^Golgi membrane^cellular_component;GO:0016021^integral component of membrane^cellular_component	KOG4698^glycosyltransferase^S	PF04577.13^Protein of unknown function (DUF563)	GT61	SignalP-TM	--
Ccam12g00619	67.5213	-2.78842	0.87334	-3.19282	0.00140889	0.00629634	Ccam12g00619	RWR96540.1^cellulose synthase A catalytic subunit 4 UDP-forming^95.37%	Q84JA6.1^RecName: Full=Cellulose synthase A catalytic subunit 4^80.39%	K10999|CESA|http://www.genome.jp/dbget-bin/www_bget?ko:K10999	GO:0016760^cellulose synthase (UDP-forming) activity^molecular_function;GO:0016759^cellulose synthase activity^molecular_function;GO:0046872^metal ion binding^molecular_function;GO:0071555^cell wall organization^biological_process;GO:0030244^cellulose biosynthetic process^biological_process;GO:0042742^defense response to bacterium^biological_process;GO:0050832^defense response to fungus^biologica…	COG1215^cellulose synthase A catalytic subunit^O	PF03552.13^Cellulose synthase	GT2_Cellulose_synt	--	o907-929i941-963o978-1000i1020-1042o1057-1079i1092-1111o
Ccam12g01235	17.7983	5.15463	1.61512	3.19148	0.00141544	0.00632104	Ccam12g01235	RWR97051.1^GDSL esterase/lipase^95.62%	Q9LY84.1^RecName: Full=GDSL esterase/lipase At5g14450; AltName: Full=Extracellular lipase At5g14450; Flags: Precursor^59.55%	--	GO:0016788^hydrolase activity, acting on ester bonds^molecular_function;GO:0016042^lipid catabolic process^biological_process;GO:0005576^extracellular region^cellular_component;GO:0009505^plant-type cell wall^cellular_component;GO:0009506^plasmodesma^cellular_component	--	PF00657.21^GDSL-like Lipase/Acylhydrolase	CE16	--	--
Ccam06g01389	390.236	-1.00467	0.315077	-3.18864	0.00142943	0.0063766	Ccam06g01389	RWR87299.1^cellulose synthase-like protein D3^99.65%	A2YU42.1^RecName: Full=Cellulose synthase-like protein D2; AltName: Full=OsCslD2^80.88%	--	GO:0016760^cellulose synthase (UDP-forming) activity^molecular_function;GO:0071555^cell wall organization^biological_process;GO:0030244^cellulose biosynthetic process^biological_process;GO:0000139^Golgi membrane^cellular_component;GO:0016021^integral component of membrane^cellular_component	COG1215^cellulose synthase-like^G	PF03552.13^Cellulose synthase	GT2_Cellulose_synt	--	o921-943i956-975o990-1012i1042-1064o1074-1096i1109-1128o
Ccam03g01471	187.089	1.42706	0.447899	3.18613	0.00144191	0.00642526	Ccam03g01471	RWR79649.1^expansin-A15-like protein^99.19%	O80622.2^RecName: Full=Expansin-A15; Short=AtEXPA15; AltName: Full=Alpha-expansin-15; Short=At-EXP15; Short=AtEx15; AltName: Full=Ath-ExpAlpha-1.3; Flags: Precursor^79.35%	--	GO:0009664^plant-type cell wall organization^biological_process;GO:0006949^syncytium formation^biological_process;GO:0005618^cell wall^cellular_component;GO:0005576^extracellular region^cellular_component;GO:0016020^membrane^cellular_component	--	PF01357.20^Pollen allergen	--	--	--
Ccam01g03723	20.9848	3.01726	0.94814	3.18229	0.00146116	0.00649698	Ccam01g03723	RWR74662.1^Endochitinase A^93.07%	P51613.1^RecName: Full=Basic endochitinase; Flags: Precursor^46.58%	K01183|E3.2.1.14|http://www.genome.jp/dbget-bin/www_bget?ko:K01183	GO:0008061^chitin binding^molecular_function;GO:0004568^chitinase activity^molecular_function;GO:0016998^cell wall macromolecule catabolic process^biological_process;GO:0006032^chitin catabolic process^biological_process;GO:0006952^defense response^biological_process;GO:0000272^polysaccharide catabolic process^biological_process	COG3979|KOG4742^Chitinase class I^G	PF00182.18^Chitinase class I	GH19	--	--
Ccam03g00645	385.604	2.57295	0.808708	3.18156	0.00146484	0.00651217	Ccam03g00645	RWR78930.1^protein trichome birefringence-like protein 33^99.52%	F4IH21.1^RecName: Full=Protein trichome birefringence-like 33^65.89%	--	GO:0016413^O-acetyltransferase activity^molecular_function;GO:1990538^xylan O-acetyltransferase activity^molecular_function;GO:0009834^plant-type secondary cell wall biogenesis^biological_process;GO:1990937^xylan acetylation^biological_process;GO:0005794^Golgi apparatus^cellular_component;GO:0016021^integral component of membrane^cellular_component	--	PF13839.5^GDSL/SGNH-like Acyl-Esterase family found in Pmr5 and Cas1p	--	SignalP-TM	i12-29o
Ccam07g01759	784.433	1.85831	0.584497	3.17933	0.00147616	0.00654951	Ccam07g01759	RWR89284.1^protein EXORDIUM-like protein 3^99.14%	Q9FHM9.1^RecName: Full=Protein EXORDIUM-like 3; Flags: Precursor^80.54%	--	GO:0080167^response to karrikin^biological_process;GO:0048046^apoplast^cellular_component;GO:0005615^extracellular space^cellular_component;GO:0009505^plant-type cell wall^cellular_component;GO:0009506^plasmodesma^cellular_component	--	PF04674.11^Phosphate-induced protein 1 conserved region	--	--	i7-29o
Ccam02g03434	14.6619	-6.5423	2.06762	-3.16418	0.00155523	0.00682662	Ccam02g03434	RWR77801.1^polygalacturonase-inhibiting protein 1^89.57%	A7PW81.1^RecName: Full=Polygalacturonase inhibitor; AltName: Full=Polygalacturonase-inhibiting protein; Short=PGIG; Flags: Precursor^62.87%	--	GO:0006952^defense response^biological_process;GO:0005618^cell wall^cellular_component;GO:0005576^extracellular region^cellular_component;GO:0016020^membrane^cellular_component	COG4886^leucine Rich Repeat^S	PF08263.11^Leucine rich repeat N-terminal domain	--	--	--
Ccam05g02451	180.621	2.11816	0.674957	3.13821	0.00169982	0.00736687	Ccam05g02451	RWR85486.1^subtilisin-like protein protease SBT1.7^92.43%	O65351.1^RecName: Full=Subtilisin-like protease SBT1.7; AltName: Full=Cucumisin-like serine protease; AltName: Full=Subtilase subfamily 1 member 7; Short=AtSBT1.7; AltName: Full=Subtilisin-like serine protease 1; Short=At-SLP1; Flags: Precursor^45.1%	--	GO:0004252^serine-type endopeptidase activity^molecular_function;GO:0080001^mucilage extrusion from seed coat^biological_process;GO:0048359^mucilage metabolic process involved in seed coat development^biological_process;GO:0010214^seed coat development^biological_process;GO:0048046^apoplast^cellular_component;GO:0005618^cell wall^cellular_component;GO:0005576^extracellular region^cellular_compone…	COG1404^Peptidase inhibitor I9^O	PF00082.21^Subtilase family	--	--	i7-29o
Ccam02g04017	72.4224	1.64673	0.533363	3.08746	0.00201878	0.00853656	Ccam02g04017	RWR78284.1^putative glycosyltransferase isoform X1^99.4%	Q9FFN2.2^RecName: Full=Probable glycosyltransferase At5g03795^47.13%	--	GO:0016757^transferase activity, transferring glycosyl groups^molecular_function;GO:0071555^cell wall organization^biological_process;GO:0006486^protein glycosylation^biological_process;GO:0000139^Golgi membrane^cellular_component;GO:0016021^integral component of membrane^cellular_component	KOG1021^exostosin family^GMW	PF03016.14^Exostosin family	GT47	SignalP-TM	i20-37o
Ccam12g00340	5353.42	3.22732	1.05058	3.07194	0.00212674	0.00892689	Ccam12g00340	RWR96313.1^cellulose synthase A catalytic subunit 8 UDP-forming^95.13%	Q8LPK5.1^RecName: Full=Cellulose synthase A catalytic subunit 8^75.93%	K10999|CESA|http://www.genome.jp/dbget-bin/www_bget?ko:K10999	GO:0016760^cellulose synthase (UDP-forming) activity^molecular_function;GO:0016759^cellulose synthase activity^molecular_function;GO:0046872^metal ion binding^molecular_function;GO:0071555^cell wall organization^biological_process;GO:0030244^cellulose biosynthetic process^biological_process;GO:0042742^defense response to bacterium^biological_process;GO:0050832^defense response to fungus^biologica…	COG1215^cellulose synthase^M	PF03552.13^Cellulose synthase	GT2_Cellulose_synt	--	o760-782i794-816o831-853i878-900o
Ccam01g00974	54.8495	3.32102	1.08195	3.06948	0.0021443	0.00898589	Ccam01g00974	RWR72653.1^primary amine oxidase^98.65%	O23349.1^RecName: Full=Primary amine oxidase 1; Short=AtAO1; Flags: Precursor^54.46%	K00276|AOC3, AOC2, tynA|http://www.genome.jp/dbget-bin/www_bget?ko:K00276	GO:0052595^aliphatic-amine oxidase activity^molecular_function;GO:0052594^aminoacetone:oxygen oxidoreductase(deaminating) activity^molecular_function;GO:0005507^copper ion binding^molecular_function;GO:0052596^phenethylamine:oxygen oxidoreductase (deaminating) activity^molecular_function;GO:0008131^primary amine oxidase activity^molecular_function;GO:0048038^quinone binding^molecular_function;GO:…	COG3733|KOG1186^amine oxidase^Q	PF01179.19^Copper amine oxidase, enzyme domain	GH87	--	--
Ccam10g01740	435.333	-2.68667	0.882658	-3.04384	0.00233582	0.00965091	Ccam10g01740	RWR94224.1^protein EXORDIUM-like protein 2^99.38%	Q9ZPE7.1^RecName: Full=Protein EXORDIUM; Flags: Precursor^47.24%	--	GO:0009741^response to brassinosteroid^biological_process;GO:0048046^apoplast^cellular_component;GO:0005618^cell wall^cellular_component;GO:0005615^extracellular space^cellular_component;GO:0005794^Golgi apparatus^cellular_component;GO:0009505^plant-type cell wall^cellular_component	--	PF04674.11^Phosphate-induced protein 1 conserved region	--	--	--
Ccam05g02014	232.687	-3.02122	0.99455	-3.03777	0.00238334	0.00981023	Ccam05g02014	RWR96477.1^endoglucanase 6^82.54%	Q42059.2^RecName: Full=Endoglucanase 6; AltName: Full=Endo-1,4-beta glucanase 6; Flags: Precursor^71.43%	--	GO:0030246^carbohydrate binding^molecular_function;GO:0008810^cellulase activity^molecular_function;GO:0071555^cell wall organization^biological_process;GO:0030245^cellulose catabolic process^biological_process;GO:0005576^extracellular region^cellular_component	--	PF00759.18^Glycosyl hydrolase family 9	GH9	--	--
Ccam06g01273	1496.35	3.1215	1.03703	3.01004	0.00261212	0.010598	Ccam06g01273	RWR87219.1^putative xyloglucan endotransglucosylase/hydrolase protein 32^100.0%	Q9SJL9.1^RecName: Full=Probable xyloglucan endotransglucosylase/hydrolase protein 32; Short=At-XTH32; Short=XTH-32; Flags: Precursor^75.17%	K08235|E2.4.1.207|http://www.genome.jp/dbget-bin/www_bget?ko:K08235	GO:0004553^hydrolase activity, hydrolyzing O-glycosyl compounds^molecular_function;GO:0016762^xyloglucan:xyloglucosyl transferase activity^molecular_function;GO:0042546^cell wall biogenesis^biological_process;GO:0016998^cell wall macromolecule catabolic process^biological_process;GO:0071555^cell wall organization^biological_process;GO:0010411^xyloglucan metabolic process^biological_process;GO:004…	--	PF00722.20^Glycosyl hydrolases family 16	GH16	--	--
Ccam11g01725	769.25	3.8934	1.29397	3.00889	0.00262206	0.0106314	Ccam11g01725	RWR95600.1^putative beta-1,4-xylosyltransferase IRX9^98.84%	Q9ZQC6.1^RecName: Full=Probable beta-1,4-xylosyltransferase IRX9; AltName: Full=Protein IRREGULAR XYLEM 9; AltName: Full=Xylan xylosyltransferase IRX9^55.98%	--	GO:0015018^galactosylgalactosylxylosylprotein 3-beta-glucuronosyltransferase activity^molecular_function;GO:0042285^xylosyltransferase activity^molecular_function;GO:0071555^cell wall organization^biological_process;GO:0010417^glucuronoxylan biosynthetic process^biological_process;GO:0010413^glucuronoxylan metabolic process^biological_process;GO:0009834^plant-type secondary cell wall biogenesis^b…	KOG1476^glycosyltransferase family 43 protein^O	PF03360.15^Glycosyltransferase family 43	GT43	SignalP-TM	i20-42o
Ccam02g02310	271.709	2.46432	0.822946	2.99451	0.00274889	0.0110728	Ccam02g02310	RWR77005.1^fasciclin-like arabinogalactan protein 1^99.75%	Q9FM65.1^RecName: Full=Fasciclin-like arabinogalactan protein 1; Flags: Precursor^65.2%	--	GO:0048364^root development^biological_process;GO:0048367^shoot system development^biological_process;GO:0031225^anchored component of membrane^cellular_component;GO:0046658^anchored component of plasma membrane^cellular_component;GO:0048046^apoplast^cellular_component;GO:0005618^cell wall^cellular_component;GO:0005886^plasma membrane^cellular_component	--	PF02469.21^Fasciclin domain	--	--	--
Ccam03g03766	13.7666	5.15198	1.73078	2.97668	0.0029139	0.0116308	Ccam03g03766	RWR81242.1^peroxidase 70-like protein^97.7%	Q9FLC0.1^RecName: Full=Peroxidase 52; Short=Atperox P52; AltName: Full=ATP49; Flags: Precursor^57.72%	K00430|E1.11.1.7|http://www.genome.jp/dbget-bin/www_bget?ko:K00430	GO:0020037^heme binding^molecular_function;GO:0046872^metal ion binding^molecular_function;GO:0004601^peroxidase activity^molecular_function;GO:0042744^hydrogen peroxide catabolic process^biological_process;GO:0009809^lignin biosynthetic process^biological_process;GO:1901430^positive regulation of syringal lignin biosynthetic process^biological_process;GO:0006979^response to oxidative stress^biol…	--	PF00141.22^Peroxidase	AA2	--	i7-29o
Ccam05g02755	38.7552	3.35968	1.14119	2.944	0.00323997	0.0127408	Ccam05g02755	RWR85752.1^myb-related protein Zm1^90.84%	Q6R0A6.1^RecName: Full=Transcription factor MYB63; AltName: Full=Myb-related protein 63; Short=AtMYB63^51.75%	K09422|MYBP|http://www.genome.jp/dbget-bin/www_bget?ko:K09422	GO:0003700^DNA-binding transcription factor activity^molecular_function;GO:0043565^sequence-specific DNA binding^molecular_function;GO:0044212^transcription regulatory region DNA binding^molecular_function;GO:0030154^cell differentiation^biological_process;GO:0009809^lignin biosynthetic process^biological_process;GO:0045893^positive regulation of transcription, DNA-templated^biological_process;GO…	COG5147|KOG0048^Myb-related protein^K	PF00249.30^Myb-like DNA-binding domain	--	--	--
Ccam02g02486	7.20988	7.08032	2.40906	2.93903	0.00329239	0.0129151	Ccam02g02486	RWR75055.1^pectinesterase-like protein^98.33%	O04887.1^RecName: Full=Pectinesterase 2; Short=PE 2; AltName: Full=Pectin methylesterase; Flags: Precursor^48.72%	K01051|E3.1.1.11|http://www.genome.jp/dbget-bin/www_bget?ko:K01051	GO:0045330^aspartyl esterase activity^molecular_function;GO:0004857^enzyme inhibitor activity^molecular_function;GO:0030599^pectinesterase activity^molecular_function;GO:0042545^cell wall modification^biological_process;GO:0045490^pectin catabolic process^biological_process;GO:0005618^cell wall^cellular_component;GO:0005576^extracellular region^cellular_component	COG4677^pectinesterase^G	PF01095.18^Pectinesterase	CE8	--	--
Ccam02g00770	210.265	2.11213	0.72212	2.9249	0.00344566	0.0134064	Ccam02g00770	RWR75902.1^CO2-response secreted protease-like protein^97.56%	Q9LNU1.1^RecName: Full=CO(2)-response secreted protease; AltName: Full=Subtilisin-like serine protease; Short=AtSBT5.2; AltName: Full=Tripeptidyl-peptidase II; Flags: Precursor^46.03%	--	GO:0004252^serine-type endopeptidase activity^molecular_function;GO:0008236^serine-type peptidase activity^molecular_function;GO:1900425^negative regulation of defense response to bacterium^biological_process;GO:2000122^negative regulation of stomatal complex development^biological_process;GO:0006508^proteolysis^biological_process;GO:2000038^regulation of stomatal complex development^biological_p…	COG1404^subtilisin-like^O	PF00082.21^Subtilase family	--	--	--
Ccam08g02140	556.281	1.24262	0.426384	2.91433	0.00356451	0.01381	Ccam08g02140	OWM73305.1^hypothetical protein CDL15_Pgr001419^43.9%	P35694.1^RecName: Full=Xyloglucan endotransglucosylase/hydrolase 2; AltName: Full=Brassinosteroid-regulated protein BRU1; Flags: Precursor^80.43%	--	GO:0004553^hydrolase activity, hydrolyzing O-glycosyl compounds^molecular_function;GO:0016762^xyloglucan:xyloglucosyl transferase activity^molecular_function;GO:0042546^cell wall biogenesis^biological_process;GO:0010411^xyloglucan metabolic process^biological_process;GO:0048046^apoplast^cellular_component;GO:0005618^cell wall^cellular_component	COG2273^Xyloglucan endotransglucosylase hydrolase protein^G	PF00722.20^Glycosyl hydrolases family 16	GH16	--	--
Ccam11g02209	17.0973	-3.39398	1.17393	-2.89113	0.00383856	0.0147169	Ccam11g02209	RWR95992.1^protein ODORANT1-like protein^86.73%	Q9C7U7.1^RecName: Full=Transcription factor MYB20; AltName: Full=Myb-related protein 20; Short=AtMYB20^52.59%	K09422|MYBP|http://www.genome.jp/dbget-bin/www_bget?ko:K09422	GO:0003700^DNA-binding transcription factor activity^molecular_function;GO:0001158^enhancer sequence-specific DNA binding^molecular_function;GO:0043565^sequence-specific DNA binding^molecular_function;GO:0044212^transcription regulatory region DNA binding^molecular_function;GO:0030154^cell differentiation^biological_process;GO:0045892^negative regulation of transcription, DNA-templated^biological…	COG5147|KOG0048^Myb-like DNA-binding domain^K	PF00249.30^Myb-like DNA-binding domain	--	--	--
Ccam03g00863	4581.94	1.58082	0.549037	2.87926	0.00398608	0.0151802	Ccam03g00863	RWR79127.1^endoglucanase 9-like protein^100.0%	P0C1U4.1^RecName: Full=Endoglucanase 9; AltName: Full=Endo-1,4-beta glucanase 9; AltName: Full=OsCel9D; AltName: Full=OsGLU1^78.55%	--	GO:0008810^cellulase activity^molecular_function;GO:0071555^cell wall organization^biological_process;GO:0030245^cellulose catabolic process^biological_process;GO:0016021^integral component of membrane^cellular_component	--	PF00759.18^Glycosyl hydrolase family 9	GH9	--	i72-94o
Ccam10g01575	992.103	1.04712	0.366287	2.85874	0.00425329	0.0160278	Ccam10g01575	RWR94096.1^mannan endo-1,4-beta-mannosidase 7-like protein^99.07%	Q9FJZ3.1^RecName: Full=Mannan endo-1,4-beta-mannosidase 7; AltName: Full=Beta-mannanase 7; AltName: Full=Endo-beta-1,4-mannanase 7; Short=AtMAN7; Flags: Precursor^63.91%	K19355|MAN|http://www.genome.jp/dbget-bin/www_bget?ko:K19355	GO:0016985^mannan endo-1,4-beta-mannosidase activity^molecular_function;GO:0010047^fruit dehiscence^biological_process;GO:1990059^fruit valve development^biological_process;GO:0046355^mannan catabolic process^biological_process;GO:0009828^plant-type cell wall loosening^biological_process;GO:0009845^seed germination^biological_process;GO:0071944^cell periphery^cellular_component;GO:0005576^extrace…	COG3934^Mannan endo-1,4-beta-mannosidase^G	PF00150.17^Cellulase (glycosyl hydrolase family 5)	GH5_7	--	--
Ccam01g01135	3837.46	1.29002	0.452711	2.84956	0.00437804	0.0164102	Ccam01g01135	RWR72791.1^putative cellulose synthase A catalytic subunit 5 UDP-forming^98.62%	Q851L8.1^RecName: Full=Probable cellulose synthase A catalytic subunit 5^84.1%	K10999|CESA|http://www.genome.jp/dbget-bin/www_bget?ko:K10999	GO:0016760^cellulose synthase (UDP-forming) activity^molecular_function;GO:0016759^cellulose synthase activity^molecular_function;GO:0046872^metal ion binding^molecular_function;GO:0071555^cell wall organization^biological_process;GO:0030244^cellulose biosynthetic process^biological_process;GO:0009833^plant-type primary cell wall biogenesis^biological_process;GO:0005794^Golgi apparatus^cellular_c…	COG1215^cellulose synthase A catalytic subunit^O	PF03552.13^Cellulose synthase	GT2_Cellulose_synt	--	o274-296i303-322o861-883i895-917o932-954i979-1001o1011-1033i1046-1065o
Ccam07g01612	977.781	1.08363	0.380693	2.84646	0.00442088	0.0165456	Ccam07g01612	RWR89162.1^putative galacturonosyltransferase 15^99.25%	Q8L4B0.1^RecName: Full=Probable galacturonosyltransferase 15^54.36%	K13648|GAUT|http://www.genome.jp/dbget-bin/www_bget?ko:K13648	GO:0047262^polygalacturonate 4-alpha-galacturonosyltransferase activity^molecular_function;GO:0071555^cell wall organization^biological_process;GO:0045489^pectin biosynthetic process^biological_process;GO:0000139^Golgi membrane^cellular_component;GO:0016021^integral component of membrane^cellular_component	--	PF01501.19^Glycosyl transferase family 8	GT8	SignalP-TM	i37-59o
Ccam03g01721	22.2112	-2.99702	1.05296	-2.84629	0.00442319	0.0165517	Ccam03g01721	RWR79826.1^wall-associated receptor kinase-like protein 22^95.91%	Q8GXQ3.2^RecName: Full=Wall-associated receptor kinase-like 6; Flags: Precursor^44.57%	--	GO:0005524^ATP binding^molecular_function;GO:0030247^polysaccharide binding^molecular_function;GO:0004674^protein serine/threonine kinase activity^molecular_function;GO:0016021^integral component of membrane^cellular_component;GO:0009505^plant-type cell wall^cellular_component;GO:0005886^plasma membrane^cellular_component	COG0515^wall-associated receptor kinase-like^T	PF07714.16^Protein tyrosine kinase	--	--	--
Ccam02g02036	31.1124	3.32968	1.17052	2.84461	0.00444656	0.016619	Ccam02g02036	RWR76767.1^heat shock cognate protein 2-like protein^89.94%	O65719.1^RecName: Full=Heat shock 70 kDa protein 3; AltName: Full=Heat shock cognate 70 kDa protein 3; AltName: Full=Heat shock cognate protein 70-3; Short=AtHsc70-3; AltName: Full=Heat shock protein 70-3; Short=AtHsp70-3^68.83%	K03283|HSPA1_8|http://www.genome.jp/dbget-bin/www_bget?ko:K03283	GO:0005524^ATP binding^molecular_function;GO:0016887^ATPase activity^molecular_function;GO:0042623^ATPase activity, coupled^molecular_function;GO:0031072^heat shock protein binding^molecular_function;GO:0051787^misfolded protein binding^molecular_function;GO:0002020^protease binding^molecular_function;GO:0044183^protein folding chaperone^molecular_function;GO:0051082^unfolded protein binding^mole…	COG0443|KOG0101^heat shock^O	PF00012.19^Hsp70 protein	--	--	--
Ccam11g01996	217.162	2.00166	0.708399	2.82561	0.00471913	0.0174841	Ccam11g01996	RWR95823.1^pectinesterase^98.11%	P83948.1^RecName: Full=Pectinesterase 3; Short=PE 3; AltName: Full=Pectin methylesterase 3; Flags: Precursor^75.92%	K01051|E3.1.1.11|http://www.genome.jp/dbget-bin/www_bget?ko:K01051	GO:0045330^aspartyl esterase activity^molecular_function;GO:0004857^enzyme inhibitor activity^molecular_function;GO:0030599^pectinesterase activity^molecular_function;GO:0042545^cell wall modification^biological_process;GO:0045490^pectin catabolic process^biological_process;GO:0005618^cell wall^cellular_component;GO:0005576^extracellular region^cellular_component	COG4677^pectinesterase^G	PF01095.18^Pectinesterase	CE8	SignalP-TM	i28-50o
Ccam02g03599	1347.48	-1.00737	0.357104	-2.82093	0.00478843	0.0176771	Ccam02g03599	RWR77929.1^putative xyloglucan glycosyltransferase 12^98.84%	Q9ZQB9.1^RecName: Full=Probable xyloglucan glycosyltransferase 12; AltName: Full=Cellulose synthase-like protein C12; Short=AtCslC12^75.07%	--	GO:0016757^transferase activity, transferring glycosyl groups^molecular_function;GO:0071555^cell wall organization^biological_process;GO:0000139^Golgi membrane^cellular_component;GO:0016021^integral component of membrane^cellular_component;GO:0009506^plasmodesma^cellular_component	COG1215^beta-1,4-glucan synthase rather involved in the synthesis of the xyloglucan backbone than cellulose. Seems to work simultaneously with xyloglucan 6-xylosyltransferase. Xyloglucan is a noncellulosic polysaccharides of plant cell wall and consists of a glucan backbone substituted by xylose, galactose and fucose (By similarity)^M	PF13632.5^Glycosyl transferase family group 2	GT2	--	i110-132o168-190i497-519o539-561i647-669o
Ccam11g01997	618.315	1.41928	0.504723	2.812	0.00492349	0.0180836	Ccam11g01997	RWR95824.1^pectinesterase/pectinesterase inhibitor PPE8B^95.37%	Q43062.1^RecName: Full=Pectinesterase/pectinesterase inhibitor PPE8B; Includes: RecName: Full=Pectinesterase inhibitor PPE8B; AltName: Full=Pectin methylesterase inhibitor PPE8B; Includes: RecName: Full=Pectinesterase PPE8B; Short=PE PPE8B; AltName: Full=Pectin methylesterase PPE8B; Flags: Precursor^61.57%	K01051|E3.1.1.11|http://www.genome.jp/dbget-bin/www_bget?ko:K01051	GO:0045330^aspartyl esterase activity^molecular_function;GO:0004857^enzyme inhibitor activity^molecular_function;GO:0030599^pectinesterase activity^molecular_function;GO:0042545^cell wall modification^biological_process;GO:0045490^pectin catabolic process^biological_process;GO:0005618^cell wall^cellular_component;GO:0005576^extracellular region^cellular_component	COG4677^pectinesterase^G	PF01095.18^Pectinesterase	CE8	--	--
Ccam11g02133	1490.22	1.49533	0.533044	2.80526	0.00502756	0.0184165	Ccam11g02133	RWR95939.1^protein trichome birefringence-like protein^99.4%	Q9FG35.1^RecName: Full=Protein trichome birefringence^71.07%	--	GO:0016413^O-acetyltransferase activity^molecular_function;GO:0030244^cellulose biosynthetic process^biological_process;GO:0045489^pectin biosynthetic process^biological_process;GO:0009827^plant-type cell wall modification^biological_process;GO:0005768^endosome^cellular_component;GO:0005794^Golgi apparatus^cellular_component;GO:0016021^integral component of membrane^cellular_component;GO:0005802^…	--	PF13839.5^GDSL/SGNH-like Acyl-Esterase family found in Pmr5 and Cas1p	--	SignalP-TM	i31-50o
Ccam01g01933	1003.35	4.27224	1.52485	2.80175	0.00508267	0.018599	Ccam01g01933	RWR73284.1^putative glucuronoxylan glucuronosyltransferase IRX7^97.76%	Q9ZUV3.1^RecName: Full=Probable glucuronoxylan glucuronosyltransferase IRX7; AltName: Full=Protein FRAGILE FIBER 8; AltName: Full=Protein IRREGULAR XYLEM 7^64.8%	--	GO:0015020^glucuronosyltransferase activity^molecular_function;GO:0071555^cell wall organization^biological_process;GO:0010417^glucuronoxylan biosynthetic process^biological_process;GO:0009834^plant-type secondary cell wall biogenesis^biological_process;GO:0006486^protein glycosylation^biological_process;GO:0005794^Golgi apparatus^cellular_component;GO:0000139^Golgi membrane^cellular_component;GO…	KOG1021^exostosin family domain containing protein, expressed^GMW	PF03016.14^Exostosin family	GT47	SignalP-TM	i19-36o
Ccam02g03668	30.8857	2.72814	0.973957	2.80109	0.00509306	0.0186287	Ccam02g03668	RWR77984.1^formin-like protein 6^90.56%	Q9FJX6.1^RecName: Full=Formin-like protein 6; Short=AtFH6; Short=AtFORMIN-6; Flags: Precursor^45.87%	--	GO:0003779^actin binding^molecular_function;GO:0005618^cell wall^cellular_component;GO:0005737^cytoplasm^cellular_component;GO:0016021^integral component of membrane^cellular_component;GO:0005730^nucleolus^cellular_component;GO:0005634^nucleus^cellular_component;GO:0009524^phragmoplast^cellular_component;GO:0005886^plasma membrane^cellular_component;GO:0005819^spindle^cellular_component	KOG1922^Formin-like protein^TZ	PF02181.22^Formin Homology 2 Domain	--	--	i116-138o
Ccam07g01444	235.26	-1.17504	0.420099	-2.79706	0.00515697	0.0188262	Ccam07g01444	RWR89023.1^Glycosyl transferase^98.7%	Q65XS5.1^RecName: Full=Glycosyltransferase BC10; AltName: Full=Protein BRITTLE CULM 10; AltName: Full=Protein FRAGILE CULM 116^53.4%	--	GO:0008375^acetylglucosaminyltransferase activity^molecular_function;GO:0016757^transferase activity, transferring glycosyl groups^molecular_function;GO:0030244^cellulose biosynthetic process^biological_process;GO:0009664^plant-type cell wall organization^biological_process;GO:0000139^Golgi membrane^cellular_component;GO:0016021^integral component of membrane^cellular_component	--	PF02485.20^Core-2/I-Branching enzyme	GT14	SignalP-TM	i28-50o
Ccam09g01821	465.554	1.45884	0.523275	2.7879	0.00530508	0.0192727	Ccam09g01821	RWR92825.1^putative pectinesterase/pectinesterase inhibitor 51^97.53%	Q9LXD9.1^RecName: Full=Probable pectinesterase/pectinesterase inhibitor 51; Includes: RecName: Full=Pectinesterase inhibitor 51; AltName: Full=Pectin methylesterase inhibitor 51; Includes: RecName: Full=Pectinesterase 51; Short=PE 51; AltName: Full=Pectin methylesterase 51; Short=AtPME51; Flags: Precursor^61.84%	--	GO:0045330^aspartyl esterase activity^molecular_function;GO:0030599^pectinesterase activity^molecular_function;GO:0046910^pectinesterase inhibitor activity^molecular_function;GO:0042545^cell wall modification^biological_process;GO:0045490^pectin catabolic process^biological_process;GO:0005618^cell wall^cellular_component;GO:0005576^extracellular region^cellular_component	COG4677^pectinesterase^G	PF01095.18^Pectinesterase	CE8	SignalP-TM	--
Ccam05g00853	60.9958	1.73609	0.622785	2.78762	0.00530963	0.0192864	Ccam05g00853	RWR80464.1^transcription repressor OFP1^64.74%	F4HNU8.1^RecName: Full=Transcription repressor OFP4; AltName: Full=Ovate family protein 4; Short=AtOFP4^31.88%	--	GO:0003677^DNA binding^molecular_function;GO:0045892^negative regulation of transcription, DNA-templated^biological_process;GO:2000652^regulation of secondary cell wall biogenesis^biological_process;GO:0005634^nucleus^cellular_component	--	PF04844.12^Transcriptional repressor, ovate	--	--	--
Ccam05g00271	81.8306	-2.82927	1.02199	-2.76838	0.00563359	0.0202465	Ccam05g00271	RWR84198.1^NAC domain-containing protein 82-like protein^85.52%	Q9SV87.1^RecName: Full=Protein BEARSKIN2; AltName: Full=NAC domain-containing protein 70; Short=ANAC070^39.26%	--	GO:0003677^DNA binding^molecular_function;GO:0003700^DNA-binding transcription factor activity^molecular_function;GO:0009834^plant-type secondary cell wall biogenesis^biological_process;GO:0010628^positive regulation of gene expression^biological_process;GO:0045893^positive regulation of transcription, DNA-templated^biological_process;GO:0048829^root cap development^biological_process;GO:0005634^…	--	PF02365.14^No apical meristem (NAM) protein	--	--	o332-351i
Ccam09g01189	1228.61	1.32143	0.4839	2.73079	0.00631819	0.0222137	Ccam09g01189	RWR92320.1^subtilisin-like protein protease SBT1.6^99.47%	O49607.1^RecName: Full=Subtilisin-like protease SBT1.6; AltName: Full=Subtilase subfamily 1 member 6; Short=AtSBT1.6; AltName: Full=Subtilisin-like serine protease 2; Short=At-SLP2; Flags: Precursor^69.91%	--	GO:0004252^serine-type endopeptidase activity^molecular_function;GO:0008236^serine-type peptidase activity^molecular_function;GO:0009827^plant-type cell wall modification^biological_process;GO:0016020^membrane^cellular_component	COG1404^subtilisin-like^O	PF00082.21^Subtilase family	--	--	i9-31o
Ccam04g01133	292.218	1.05794	0.388404	2.7238	0.00645359	0.0225867	Ccam04g01133	XP_010647315.1^PREDICTED: uncharacterized protein At3g49720^81.99%	Q9M2Y6.1^RecName: Full=Probable pectin methylesterase CGR2; AltName: Full=Cotton Golgi-related 2^72.87%	--	GO:0008168^methyltransferase activity^molecular_function;GO:0015976^carbon utilization^biological_process;GO:0009965^leaf morphogenesis^biological_process;GO:0045489^pectin biosynthetic process^biological_process;GO:0045488^pectin metabolic process^biological_process;GO:0009832^plant-type cell wall biogenesis^biological_process;GO:0009664^plant-type cell wall organization^biological_process;GO:00…	--	PF08241.11^Methyltransferase domain	--	SignalP-TM	i33-55o
Ccam11g02123	31.5672	2.34358	0.864468	2.71101	0.00670793	0.0233147	Ccam11g02123	OVA14517.1^SANT/Myb domain^63.35%	Q6R0C4.1^RecName: Full=Transcription factor MYB52; AltName: Full=Myb-related protein 52; Short=AtMYB52; AltName: Full=Protein ABA-HYPERSENSITIVE 1^56.37%	K09422|MYBP|http://www.genome.jp/dbget-bin/www_bget?ko:K09422	GO:0003677^DNA binding^molecular_function;GO:0003700^DNA-binding transcription factor activity^molecular_function;GO:0071555^cell wall organization^biological_process;GO:1901347^negative regulation of secondary cell wall biogenesis^biological_process;GO:0009834^plant-type secondary cell wall biogenesis^biological_process;GO:1901348^positive regulation of secondary cell wall biogenesis^biological_…	COG5147|KOG0048^Transcription factor^K	PF00249.30^Myb-like DNA-binding domain	--	--	--
Ccam03g02246	61.333	4.03213	1.48738	2.71089	0.00671036	0.0233198	Ccam03g02246	XP_010270121.1^PREDICTED: fasciclin-like arabinogalactan protein 7^75.74%	Q9SJ81.1^RecName: Full=Fasciclin-like arabinogalactan protein 7; Flags: Precursor^71.33%	--	GO:0009834^plant-type secondary cell wall biogenesis^biological_process;GO:0031225^anchored component of membrane^cellular_component;GO:0046658^anchored component of plasma membrane^cellular_component;GO:0016020^membrane^cellular_component;GO:0005886^plasma membrane^cellular_component	--	PF02469.21^Fasciclin domain	--	--	--
Ccam07g00744	27.0958	2.48268	0.916778	2.70805	0.0067679	0.0234875	Ccam07g00744	RWR71902.1^formin-like protein 1^91.78%	Q9FJX6.1^RecName: Full=Formin-like protein 6; Short=AtFH6; Short=AtFORMIN-6; Flags: Precursor^58.27%	--	GO:0003779^actin binding^molecular_function;GO:0005618^cell wall^cellular_component;GO:0005737^cytoplasm^cellular_component;GO:0016021^integral component of membrane^cellular_component;GO:0005730^nucleolus^cellular_component;GO:0005634^nucleus^cellular_component;GO:0009524^phragmoplast^cellular_component;GO:0005886^plasma membrane^cellular_component;GO:0005819^spindle^cellular_component	KOG1922^Formin-like protein^TZ	PF02181.22^Formin Homology 2 Domain	--	--	--
new_gene351	2623.97	5.83191	2.15355	2.70804	0.00676813	0.0234875	--	RWR94453.1^germin-like protein 2 precursor^99.07%	Q6I544.1^RecName: Full=Germin-like protein 5-1; Flags: Precursor^71.5%	--	GO:0030145^manganese ion binding^molecular_function;GO:0045735^nutrient reservoir activity^molecular_function;GO:0010497^plasmodesmata-mediated intercellular transport^biological_process;GO:2000280^regulation of root development^biological_process;GO:0048046^apoplast^cellular_component;GO:0005618^cell wall^cellular_component;GO:0009506^plasmodesma^cellular_component	--	PF00190.21^Cupin	--	--	--
Ccam09g01502	542.697	4.00978	1.48904	2.69286	0.00708423	0.0243684	Ccam09g01502	RWR92553.1^UDP-glucuronate:xylan alpha-glucuronosyltransferase 2-like protein isoform X1^99.14%	Q8GWW4.1^RecName: Full=UDP-glucuronate:xylan alpha-glucuronosyltransferase 2; Short=UDP-GlcA:xylan glucuronyltransferase 2; AltName: Full=Glycogenin-like protein 2; AltName: Full=Plant glycogenin-like starch initiation protein 3; AltName: Full=Protein GLUCURONIC ACID SUBSTITUTION OF XYLAN 2; Short=AtGUX2^56.78%	--	GO:0015020^glucuronosyltransferase activity^molecular_function;GO:0080116^glucuronoxylan glucuronosyltransferase activity^molecular_function;GO:0046872^metal ion binding^molecular_function;GO:0071555^cell wall organization^biological_process;GO:0010417^glucuronoxylan biosynthetic process^biological_process;GO:0009834^plant-type secondary cell wall biogenesis^biological_process;GO:0045492^xylan bi…	COG5597|KOG1950^Glycosyl transferase family 8^G	PF01501.19^Glycosyl transferase family 8	GT8	SignalP-TM	i20-39o
Ccam03g03699	6321.72	4.30368	1.61425	2.66604	0.00767496	0.026048	Ccam03g03699	RWR81190.1^cellulose synthase A catalytic subunit 4 UDP-forming^99.62%	Q84JA6.1^RecName: Full=Cellulose synthase A catalytic subunit 4^79.62%	K10999|CESA|http://www.genome.jp/dbget-bin/www_bget?ko:K10999	GO:0016760^cellulose synthase (UDP-forming) activity^molecular_function;GO:0016759^cellulose synthase activity^molecular_function;GO:0046872^metal ion binding^molecular_function;GO:0071555^cell wall organization^biological_process;GO:0030244^cellulose biosynthetic process^biological_process;GO:0042742^defense response to bacterium^biological_process;GO:0050832^defense response to fungus^biologica…	COG1215^cellulose synthase A catalytic subunit^O	PF03552.13^Cellulose synthase	GT2_Cellulose_synt	--	o221-243i250-269o823-845i857-879o894-916i936-958o973-995i1008-1027o
Ccam08g00475	5.57715	6.72126	2.55163	2.63411	0.00843592	0.0281518	Ccam08g00475	RWR90206.1^transcription factor MYB23^99.69%	Q6R0C4.1^RecName: Full=Transcription factor MYB52; AltName: Full=Myb-related protein 52; Short=AtMYB52; AltName: Full=Protein ABA-HYPERSENSITIVE 1^83.64%	K09422|MYBP|http://www.genome.jp/dbget-bin/www_bget?ko:K09422	GO:0003677^DNA binding^molecular_function;GO:0003700^DNA-binding transcription factor activity^molecular_function;GO:0071555^cell wall organization^biological_process;GO:1901347^negative regulation of secondary cell wall biogenesis^biological_process;GO:0009834^plant-type secondary cell wall biogenesis^biological_process;GO:1901348^positive regulation of secondary cell wall biogenesis^biological_…	COG5147|KOG0048^Myb-like DNA-binding domain^K	PF00249.30^Myb-like DNA-binding domain	--	--	--
Ccam12g00190	360.34	-1.25591	0.477045	-2.63268	0.00847136	0.0282608	Ccam12g00190	RWR96181.1^aspartyl protease family protein 2-like protein isoform X2^99.29%	Q9LNJ3.1^RecName: Full=Aspartyl protease family protein 2; Flags: Precursor^40.11%	--	GO:0004190^aspartic-type endopeptidase activity^molecular_function;GO:0030163^protein catabolic process^biological_process;GO:0006508^proteolysis^biological_process;GO:0080167^response to karrikin^biological_process;GO:0016020^membrane^cellular_component;GO:0009505^plant-type cell wall^cellular_component	KOG1339^aspartic proteinase^O	PF14543.5^Xylanase inhibitor N-terminal	--	--	i71-93o
Ccam01g02559	124.862	-1.73619	0.662322	-2.62137	0.00875775	0.0290238	Ccam01g02559	RWR73684.1^germin-like protein 3-8^47.66%	Q75HJ4.1^RecName: Full=Germin-like protein 3-8; Flags: Precursor^67.53%	--	GO:0030145^manganese ion binding^molecular_function;GO:0045735^nutrient reservoir activity^molecular_function;GO:0048046^apoplast^cellular_component;GO:0005618^cell wall^cellular_component	--	PF00190.21^Cupin	--	--	--
Ccam06g01644	78.5964	-1.91073	0.72937	-2.6197	0.00880084	0.0291392	Ccam06g01644	RWR87500.1^monocopper oxidase-like protein SKU5 isoform X2^99.15%	Q9SU40.1^RecName: Full=Monocopper oxidase-like protein SKU5; AltName: Full=Skewed roots; Flags: Precursor^74.47%	--	GO:0005507^copper ion binding^molecular_function;GO:0016491^oxidoreductase activity^molecular_function;GO:0009932^cell tip growth^biological_process;GO:0031225^anchored component of membrane^cellular_component;GO:0046658^anchored component of plasma membrane^cellular_component;GO:0048046^apoplast^cellular_component;GO:0005618^cell wall^cellular_component;GO:0016020^membrane^cellular_component;GO:…	COG2132|KOG1263^Multicopper oxidase^Q	PF00394.21^Multicopper oxidase	AA1	--	i7-29o
Ccam05g00508	1003.02	3.25915	1.26166	2.58322	0.00978819	0.0318397	Ccam05g00508	XP_010267848.1^PREDICTED: xyloglucan endotransglucosylase/hydrolase protein 9^73.38%	Q8LDW9.2^RecName: Full=Xyloglucan endotransglucosylase/hydrolase protein 9; Short=At-XTH9; Short=XTH-9; Flags: Precursor^63.1%	K08235|E2.4.1.207|http://www.genome.jp/dbget-bin/www_bget?ko:K08235	GO:0004553^hydrolase activity, hydrolyzing O-glycosyl compounds^molecular_function;GO:0016762^xyloglucan:xyloglucosyl transferase activity^molecular_function;GO:0042546^cell wall biogenesis^biological_process;GO:0071555^cell wall organization^biological_process;GO:0010411^xyloglucan metabolic process^biological_process;GO:0048046^apoplast^cellular_component;GO:0005618^cell wall^cellular_component	--	PF00722.20^Glycosyl hydrolases family 16	GH16	--	--
Ccam11g00634	4.38306	6.02336	2.3809	2.52986	0.0114107	0.0361216	Ccam11g00634	RWR94908.1^heat shock cognate protein 70-1^96.49%	O65719.1^RecName: Full=Heat shock 70 kDa protein 3; AltName: Full=Heat shock cognate 70 kDa protein 3; AltName: Full=Heat shock cognate protein 70-3; Short=AtHsc70-3; AltName: Full=Heat shock protein 70-3; Short=AtHsp70-3^69.01%	K03283|HSPA1_8|http://www.genome.jp/dbget-bin/www_bget?ko:K03283	GO:0005524^ATP binding^molecular_function;GO:0016887^ATPase activity^molecular_function;GO:0042623^ATPase activity, coupled^molecular_function;GO:0031072^heat shock protein binding^molecular_function;GO:0051787^misfolded protein binding^molecular_function;GO:0002020^protease binding^molecular_function;GO:0044183^protein folding chaperone^molecular_function;GO:0051082^unfolded protein binding^mole…	COG0443|KOG0101^heat shock^O	PF00012.19^Hsp70 protein	--	--	--
Ccam01g00727	43.8441	-3.37532	1.33779	-2.52306	0.0116338	0.0366912	Ccam01g00727	RWR72453.1^exocyst complex component EXO84B-like protein^97.83%	Q9LTB0.1^RecName: Full=Exocyst complex component EXO84B; Short=AtExo80b^52.96%	K19986|EXOC8, SEC84|http://www.genome.jp/dbget-bin/www_bget?ko:K19986	GO:0001927^exocyst assembly^biological_process;GO:0051601^exocyst localization^biological_process;GO:0005618^cell wall^cellular_component;GO:0005856^cytoskeleton^cellular_component;GO:0005829^cytosol^cellular_component;GO:0000145^exocyst^cellular_component;GO:0005576^extracellular region^cellular_component;GO:0048471^perinuclear region of cytoplasm^cellular_component;GO:0009524^phragmoplast^cellu…	KOG2215^Vps51/Vps67^U	PF08700.10^Vps51/Vps67	--	--	--
Ccam04g02406	5.17132	6.61288	2.62549	2.51873	0.011778	0.0370515	Ccam04g02406	RWR83486.1^hypothetical protein CKAN_01224200^99.07%	P46689.2^RecName: Full=Gibberellin-regulated protein 1; AltName: Full=GAST1 protein homolog 1; Flags: Precursor^50.0%	--	GO:0009740^gibberellic acid mediated signaling pathway^biological_process;GO:0009737^response to abscisic acid^biological_process;GO:0009741^response to brassinosteroid^biological_process;GO:0009739^response to gibberellin^biological_process;GO:0009826^unidimensional cell growth^biological_process;GO:0005618^cell wall^cellular_component;GO:0005576^extracellular region^cellular_component;GO:000950…	--	PF02704.13^Gibberellin regulated protein	--	--	i7-26o
Ccam04g01915	5.13742	6.60412	2.62327	2.51751	0.0118188	0.0371418	Ccam04g01915	RWR83109.1^putative polygalacturonase^72.09%	Q9LW07.1^RecName: Full=Probable polygalacturonase At3g15720; Short=PG; AltName: Full=Pectinase At3g15720; Flags: Precursor^45.14%	--	GO:0004650^polygalacturonase activity^molecular_function;GO:0005975^carbohydrate metabolic process^biological_process;GO:0071555^cell wall organization^biological_process;GO:0031225^anchored component of membrane^cellular_component;GO:0046658^anchored component of plasma membrane^cellular_component;GO:0005576^extracellular region^cellular_component;GO:0009505^plant-type cell wall^cellular_compone…	COG5434^polygalacturonase At3g15720-like^M	PF00295.16^Glycosyl hydrolases family 28	GH28	--	--
Ccam04g01085	6.14633	6.83593	2.72494	2.50865	0.0121194	0.0379124	Ccam04g01085	RWR82452.1^protein CASPARIAN STRIP INTEGRITY FACTOR 1^100.0%	Q84MD2.1^RecName: Full=Protein CASPARIAN STRIP INTEGRITY FACTOR 1; Flags: Precursor^41.11%	--	GO:0005179^hormone activity^molecular_function;GO:0071555^cell wall organization^biological_process;GO:0050801^ion homeostasis^biological_process;GO:0055072^iron ion homeostasis^biological_process;GO:0007275^multicellular organism development^biological_process;GO:2000067^regulation of root morphogenesis^biological_process;GO:0010447^response to acidic pH^biological_process;GO:0010039^response to…	--	PF13334.5^Domain of unknown function (DUF4094)	--	--	o10-27i
Ccam01g03310	5.02112	6.57147	2.63655	2.49245	0.0126865	0.0393618	Ccam01g03310	RWR74326.1^xyloglucan endotransglycosylase^99.67%	Q9XIW1.1^RecName: Full=Probable xyloglucan endotransglucosylase/hydrolase protein 5; Short=At-XTH5; Short=XTH-5; Flags: Precursor^82.52%	K08235|E2.4.1.207|http://www.genome.jp/dbget-bin/www_bget?ko:K08235	GO:0004553^hydrolase activity, hydrolyzing O-glycosyl compounds^molecular_function;GO:0016762^xyloglucan:xyloglucosyl transferase activity^molecular_function;GO:0042546^cell wall biogenesis^biological_process;GO:0071555^cell wall organization^biological_process;GO:0010411^xyloglucan metabolic process^biological_process;GO:0048046^apoplast^cellular_component;GO:0005618^cell wall^cellular_component	--	PF00722.20^Glycosyl hydrolases family 16	GH16	SignalP-TM	o15-37i
Ccam11g00346	21.7152	-2.14296	0.875344	-2.44813	0.0143599	0.0436639	Ccam11g00346	RWR94718.1^aspartic proteinase CDR1-like protein^97.44%	Q9LNJ3.1^RecName: Full=Aspartyl protease family protein 2; Flags: Precursor^30.23%	--	GO:0004190^aspartic-type endopeptidase activity^molecular_function;GO:0030163^protein catabolic process^biological_process;GO:0006508^proteolysis^biological_process;GO:0080167^response to karrikin^biological_process;GO:0016020^membrane^cellular_component;GO:0009505^plant-type cell wall^cellular_component	KOG1339^aspartic protease At2g35615-like^O	PF14543.5^Xylanase inhibitor N-terminal	--	--	--
Ccam01g01611	53.8177	-1.76978	0.727218	-2.43362	0.0149486	0.0451918	Ccam01g01611	RWR73136.1^alpha-mannosidase-like protein isoform X1^85.36%	Q8LPJ3.1^RecName: Full=Probable alpha-mannosidase At5g13980; Flags: Precursor^73.78%	K01191|E3.2.1.24|http://www.genome.jp/dbget-bin/www_bget?ko:K01191	GO:0004559^alpha-mannosidase activity^molecular_function;GO:0030246^carbohydrate binding^molecular_function;GO:0046872^metal ion binding^molecular_function;GO:0006013^mannose metabolic process^biological_process;GO:0006517^protein deglycosylation^biological_process;GO:0048046^apoplast^cellular_component;GO:0005618^cell wall^cellular_component;GO:0009505^plant-type cell wall^cellular_component;GO:…	KOG1959^Glycosyl hydrolase family 38 protein^G	PF01074.21^Glycosyl hydrolases family 38 N-terminal domain	GH38	--	--
Ccam06g00921	536.599	-1.22314	0.504325	-2.42531	0.0152955	0.0460996	Ccam06g00921	RWR86948.1^mitochondrial phosphate carrier protein 3, mitochondrial^99.2%	Q9FMU6.1^RecName: Full=Mitochondrial phosphate carrier protein 3, mitochondrial; AltName: Full=Mitochondrial phosphate transporter 3; Short=MPT3; AltName: Full=Phosphate transporter 3;1; Flags: Precursor^77.17%	K15102|SLC25A3, PHC, PIC|http://www.genome.jp/dbget-bin/www_bget?ko:K15102	GO:0005315^inorganic phosphate transmembrane transporter activity^molecular_function;GO:0035435^phosphate ion transmembrane transport^biological_process;GO:0009651^response to salt stress^biological_process;GO:0005618^cell wall^cellular_component;GO:0009507^chloroplast^cellular_component;GO:0031305^integral component of mitochondrial inner membrane^cellular_component;GO:0016020^membrane^cellular_…	KOG0767^phosphate carrier protein, mitochondrial^C	PF00153.26^Mitochondrial carrier protein	--	--	--
Ccam03g01628	39.4973	-1.70596	0.704652	-2.421	0.0154778	0.0465524	Ccam03g01628	RWR86940.1^ATP-dependent Clp protease ATP-binding subunit ClpA CD4B, chloroplastic^58.06%	Q9FI56.1^RecName: Full=Chaperone protein ClpC1, chloroplastic; AltName: Full=ATP-dependent Clp protease ATP-binding subunit ClpC homolog 1; AltName: Full=Casein lytic proteinase C1; AltName: Full=Protein DE-REGULATED CAO ACCUMULATION 1; AltName: Full=Protein IRON-RESCUED MUTANT 1; Flags: Precursor^54.19%	K03696|clpC|http://www.genome.jp/dbget-bin/www_bget?ko:K03696	GO:0005524^ATP binding^molecular_function;GO:0004176^ATP-dependent peptidase activity^molecular_function;GO:0009658^chloroplast organization^biological_process;GO:0045037^protein import into chloroplast stroma^biological_process;GO:0045036^protein targeting to chloroplast^biological_process;GO:0010380^regulation of chlorophyll biosynthetic process^biological_process;GO:0009735^response to cytokin…	COG0542|KOG1051^Heat shock protein^O	PF02151.18^UvrB/uvrC motif	--	--	--
Ccam03g01001	889.065	1.8891	0.782203	2.4151	0.0157309	0.0471639	Ccam03g01001	RDX76568.1^CO(2)-response secreted protease, partial^54.81%	Q9LNU1.1^RecName: Full=CO(2)-response secreted protease; AltName: Full=Subtilisin-like serine protease; Short=AtSBT5.2; AltName: Full=Tripeptidyl-peptidase II; Flags: Precursor^57.1%	--	GO:0004252^serine-type endopeptidase activity^molecular_function;GO:0008236^serine-type peptidase activity^molecular_function;GO:1900425^negative regulation of defense response to bacterium^biological_process;GO:2000122^negative regulation of stomatal complex development^biological_process;GO:0006508^proteolysis^biological_process;GO:2000038^regulation of stomatal complex development^biological_p…	COG1404^Peptidase inhibitor I9^O	PF00082.21^Subtilase family	--	--	--
Ccam07g02172	589.458	3.60832	1.49513	2.41338	0.0158053	0.047295	Ccam07g02172	RWR89609.1^NAC domain-containing protein 73-like protein^100.0%	O49459.1^RecName: Full=NAC domain-containing protein 73; Short=ANAC073; AltName: Full=Protein SECONDARY WALL-ASSOCIATED NAC DOMAIN PROTEIN 2^81.77%	--	GO:0003700^DNA-binding transcription factor activity^molecular_function;GO:0043565^sequence-specific DNA binding^molecular_function;GO:0044212^transcription regulatory region DNA binding^molecular_function;GO:0045893^positive regulation of transcription, DNA-templated^biological_process;GO:2000652^regulation of secondary cell wall biogenesis^biological_process;GO:0005634^nucleus^cellular_component	--	PF02365.14^No apical meristem (NAM) protein	--	--	--
Ccam04g01607	69.8181	-2.1597	0.897471	-2.40643	0.0161093	0.0480764	Ccam04g01607	RWR82874.1^Major intrinsic protein^98.4%	Q41951.2^RecName: Full=Aquaporin TIP2-1; AltName: Full=Delta-tonoplast intrinsic protein; Short=Delta-TIP; AltName: Full=Tonoplast intrinsic protein 2-1; Short=AtTIP2;1; Contains: RecName: Full=Aquaporin TIP2-1, N-terminally processed^83.6%	K09873|TIP|http://www.genome.jp/dbget-bin/www_bget?ko:K09873	GO:0042802^identical protein binding^molecular_function;GO:0015200^methylammonium transmembrane transporter activity^molecular_function;GO:0015250^water channel activity^molecular_function;GO:0006833^water transport^biological_process;GO:0005618^cell wall^cellular_component;GO:0042807^central vacuole^cellular_component;GO:0009507^chloroplast^cellular_component;GO:0009941^chloroplast envelope^cell…	COG0580|KOG0223^Aquaporin^G	PF00230.19^Major intrinsic protein	--	SignalP-TM	o20-42i55-77o97-119i140-162o172-194i215-237o
Ccam10g01266	16.4657	-2.9082	1.21277	-2.39798	0.0164857	0.0490359	Ccam10g01266	RWR93853.1^Core-2/I-branching beta-1,6-N-acetylglucosaminyltransferase family protein^97.37%	Q65XS5.1^RecName: Full=Glycosyltransferase BC10; AltName: Full=Protein BRITTLE CULM 10; AltName: Full=Protein FRAGILE CULM 116^38.72%	--	GO:0008375^acetylglucosaminyltransferase activity^molecular_function;GO:0016757^transferase activity, transferring glycosyl groups^molecular_function;GO:0030244^cellulose biosynthetic process^biological_process;GO:0009664^plant-type cell wall organization^biological_process;GO:0000139^Golgi membrane^cellular_component;GO:0016021^integral component of membrane^cellular_component	--	PF02485.20^Core-2/I-Branching enzyme	GT14	SignalP-TM	i24-46o
Ccam11g01702	29.1241	3.7772	1.57987	2.39083	0.0168105	0.0497715	Ccam11g01702	RWR95583.1^fasciclin-like arabinogalactan protein 11^98.75%	Q8LEE9.2^RecName: Full=Fasciclin-like arabinogalactan protein 12; Flags: Precursor^56.77%	--	GO:0009834^plant-type secondary cell wall biogenesis^biological_process;GO:0031225^anchored component of membrane^cellular_component;GO:0005886^plasma membrane^cellular_component	--	PF02469.21^Fasciclin domain	--	--	--
Ccam10g02027	6467.05	6.52234	0.263077	24.7925	1.07878e-135	1.33013e-131	Ccam10g02027	RWR94444.1^diacylglycerol O-acyltransferase 3^96.88%	Q9C5W0.2^RecName: Full=Diacylglycerol O-acyltransferase 3; Short=AtDGAT3^32.69%	--	GO:0051537^2 iron, 2 sulfur cluster binding^molecular_function;GO:0051539^4 iron, 4 sulfur cluster binding^molecular_function;GO:0004144^diacylglycerol O-acyltransferase activity^molecular_function;GO:0010181^FMN binding^molecular_function;GO:0046872^metal ion binding^molecular_function;GO:0051287^NAD binding^molecular_function;GO:0016651^oxidoreductase activity, acting on NAD(P)H^molecular_funct…	--	PF01257.18^Thioredoxin-like [2Fe-2S] ferredoxin	--	--	--
Ccam06g01694	1086.35	6.93909	0.309676	22.4076	3.32098e-111	2.72985e-107	Ccam06g01694	RWR87550.1^hypothetical protein CKAN_01650000^97.41%	A1L4X7.1^RecName: Full=AT-hook motif nuclear-localized protein 14^34.45%	--	GO:0003680^AT DNA binding^molecular_function;GO:0005634^nucleus^cellular_component	--	PF03479.14^Domain of unknown function (DUF296)	--	--	--
Ccam08g02049	4977.03	-5.43796	0.249247	-21.8175	1.58162e-105	9.75072e-102	Ccam08g02049	RWR91369.1^Glutamate-gated kainate-type ion channel receptor subunit GluR5^82.21%	Q9LFN5.2^RecName: Full=Glutamate receptor 2.5; AltName: Full=Ligand-gated ion channel 2.5; Flags: Precursor^29.86%	K05387|GRIP|http://www.genome.jp/dbget-bin/www_bget?ko:K05387	GO:0005262^calcium channel activity^molecular_function;GO:0004930^G protein-coupled receptor activity^molecular_function;GO:0008066^glutamate receptor activity^molecular_function;GO:0004970^ionotropic glutamate receptor activity^molecular_function;GO:0006816^calcium ion transport^biological_process;GO:0019722^calcium-mediated signaling^biological_process;GO:0071230^cellular response to amino acid…	--	PF00497.19^Bacterial extracellular solute-binding proteins, family 3	--	--	o525-547i597-619o781-800i
Ccam09g00357	3132.22	-10.5906	0.491149	-21.5629	4.003e-103	1.97428e-99	Ccam09g00357	RWR91800.1^putative LRR receptor-like serine/threonine-protein kinase^49.28%	--	--	--	--	PF12799.6^Leucine Rich repeats (2 copies)	--	--	--
Ccam10g00795	2971.27	-4.01779	0.190589	-21.081	1.18953e-98	4.88895e-95	Ccam10g00795	OVA03779.1^hypothetical protein BVC80_8843g12^49.65%	--	--	--	--	PF13191.5^AAA ATPase domain	--	--	i157-176o
Ccam02g00829	1449.16	-9.84327	0.479203	-20.5409	9.28179e-94	3.26984e-90	Ccam02g00829	RWR75944.1^Cytochrome P450 71A1^90.48%	P24465.2^RecName: Full=Cytochrome P450 71A1; AltName: Full=ARP-2; AltName: Full=CYPLXXIA1^66.75%	--	GO:0020037^heme binding^molecular_function;GO:0005506^iron ion binding^molecular_function;GO:0004497^monooxygenase activity^molecular_function;GO:0016705^oxidoreductase activity, acting on paired donors, with incorporation or reduction of molecular oxygen^molecular_function;GO:0009835^fruit ripening^biological_process;GO:0005789^endoplasmic reticulum membrane^cellular_component;GO:0016021^integra…	COG2124|KOG0156^cytochrome P450^Q	PF00067.21^Cytochrome P450	--	--	--
Ccam01g01427	1387.31	-9.57524	0.474989	-20.1589	2.24862e-90	6.93136e-87	Ccam01g01427	RWR73012.1^hypothetical protein CKAN_00126100^100.0%	--	--	--	--	PF12732.6^YtxH-like protein	--	--	--
Ccam04g00179	1885.92	-10.4671	0.528591	-19.8018	2.87067e-87	7.86563e-84	Ccam04g00179	RWR81693.1^myosin-11^99.25%	--	--	--	--	PF07889.11^Protein of unknown function (DUF1664)	--	--	--
Ccam05g00178	1187.72	8.08911	0.412207	19.6239	9.66452e-86	2.38327e-82	Ccam05g00178	RWR84126.1^hypothetical protein CKAN_01291400^73.68%	--	--	--	--	--	--	--	--
Ccam07g01150	6321.42	13.5602	0.694069	19.5373	5.29161e-85	1.18628e-81	Ccam07g01150	XP_019054935.1^PREDICTED: pleiotropic drug resistance protein 3-like isoform X1^70.9%	Q5W274.1^RecName: Full=Pleiotropic drug resistance protein 3; AltName: Full=NtPDR3^67.04%	--	GO:0005524^ATP binding^molecular_function;GO:0016887^ATPase activity^molecular_function;GO:0016021^integral component of membrane^cellular_component	COG0842|KOG0065^pleiotropic drug resistance^Q	PF01061.23^ABC-2 type transporter	--	--	o539-561i568-590o638-660i681-703o765-787i1195-1217o1232-1254i1274-1296o1311-1333i1340-1362o1421-1443i
new_gene316	671.663	5.30802	0.277993	19.0941	2.82814e-81	5.81182e-78	--	XP_026433502.1^uncharacterized protein LOC113330924^47.37%	--	--	--	COG2801|KOG0017^Retrotransposon protein^L	PF03732.16^Retrotransposon gag protein	--	--	--
Ccam10g00034	3472.82	3.7515	0.199322	18.8213	5.05423e-79	9.58749e-76	Ccam10g00034	RWR93139.1^Pyridine nucleotide-disulfide oxidoreductase^99.02%	Q9M5K3.2^RecName: Full=Dihydrolipoyl dehydrogenase 1, mitochondrial; Short=AtmLPD1; Short=mtLPD1; AltName: Full=Dihydrolipoamide dehydrogenase 1; AltName: Full=Glycine cleavage system L protein 1; AltName: Full=Pyruvate dehydrogenase complex E3 subunit 1; Short=E3-1; Short=PDC-E3 1; Flags: Precursor^78.17%	K00382|DLD, lpd, pdhD|http://www.genome.jp/dbget-bin/www_bget?ko:K00382	GO:0005524^ATP binding^molecular_function;GO:0050897^cobalt ion binding^molecular_function;GO:0005507^copper ion binding^molecular_function;GO:0004148^dihydrolipoyl dehydrogenase activity^molecular_function;GO:0009055^electron transfer activity^molecular_function;GO:0050660^flavin adenine dinucleotide binding^molecular_function;GO:0008270^zinc ion binding^molecular_function;GO:0045454^cell redox …	COG1249|KOG1335^dihydrolipoyl dehydrogenase^C	PF07992.13^Pyridine nucleotide-disulphide oxidoreductase	AA3_1	--	--
Ccam04g02271	5585.32	-4.96391	0.270226	-18.3695	2.30693e-75	4.06348e-72	Ccam04g02271	RWR83401.1^Nonaspanin TM9SF^97.86%	F4JRE0.1^RecName: Full=Transmembrane 9 superfamily member 12; AltName: Full=Endomembrane protein 7; AltName: Full=Transmembrane nine protein 12; Short=AtTMN12; Flags: Precursor^68.75%	--	GO:0072657^protein localization to membrane^biological_process;GO:0005768^endosome^cellular_component;GO:0010008^endosome membrane^cellular_component;GO:0005794^Golgi apparatus^cellular_component;GO:0000139^Golgi membrane^cellular_component;GO:0016021^integral component of membrane^cellular_component;GO:0016020^membrane^cellular_component;GO:0009506^plasmodesma^cellular_component;GO:0005802^trans…	KOG1278^transmembrane 9 superfamily member^U	PF02990.15^Endomembrane protein 70	--	--	o289-311i356-378o388-410i429-451o466-488i512-534o544-566i579-601o623-645i
Ccam10g00794	1574.45	-4.092	0.223288	-18.3262	5.11831e-75	8.4145e-72	Ccam10g00794	OVA03779.1^hypothetical protein BVC80_8843g12^66.96%	--	--	--	--	PF10574.8^Uncharacterised protein family UPF0552	--	--	--
Ccam10g00792	1969.5	-3.74893	0.206585	-18.1471	1.35359e-73	2.08622e-70	Ccam10g00792	OMO66022.1^putative ATP binding protein^47.83%	--	--	--	--	--	--	--	o85-107i
Ccam06g00267	1721.28	-4.92535	0.275812	-17.8576	2.52116e-71	3.65716e-68	Ccam06g00267	RWR86453.1^putative LRR receptor-like serine/threonine-protein kinase isoform X2^94.84%	C0LGG9.2^RecName: Full=Probable LRR receptor-like serine/threonine-protein kinase At1g53440; Flags: Precursor^60.4%	--	GO:0005524^ATP binding^molecular_function;GO:0004674^protein serine/threonine kinase activity^molecular_function;GO:0046777^protein autophosphorylation^biological_process;GO:0016021^integral component of membrane^cellular_component;GO:0005886^plasma membrane^cellular_component	COG4886^LRR receptor-like serine threonine-protein kinase^T	PF11721.7^Di-glucose binding within endoplasmic reticulum	CBM57	--	o431-453i
Ccam02g03404	1154.29	3.80226	0.213999	17.7677	1.25836e-70	1.72396e-67	Ccam02g03404	RWR77774.1^pentatricopeptide repeat-containing protein^97.86%	Q9LFC5.1^RecName: Full=Pentatricopeptide repeat-containing protein At5g01110^56.82%	--	--	KOG4197^repeat-containing protein^S	PF13041.5^PPR repeat family	--	--	--
Ccam01g00166	557.665	5.40209	0.307483	17.5687	4.27789e-69	5.55225e-66	Ccam01g00166	RWR71976.1^hypothetical protein CKAN_00016400^91.61%	--	--	--	--	--	--	--	--
Ccam02g00223	693.571	-7.97982	0.460925	-17.3126	3.77834e-67	4.65869e-64	Ccam02g00223	XP_017696413.1^uncharacterized protein LOC103699457^39.11%	--	--	--	--	--	--	SignalP-TM	i33-55o123-145i152-174o
new_gene91	3156.35	-8.7812	0.511292	-17.1745	4.12083e-66	4.83903e-63	--	--	--	--	--	--	--	--	SignalP-TM	o5-27i
Ccam01g01234	1511.82	-8.2635	0.485023	-17.0373	4.33973e-65	4.86445e-62	Ccam01g01234	RWR72865.1^protein RALF-like protein 32^73.96%	--	--	--	--	PF05498.10^Rapid ALkalinization Factor (RALF)	--	SignalP-TM	i13-30o
Ccam05g00738	645.125	7.43599	0.439185	16.9313	2.64354e-64	2.83434e-61	Ccam05g00738	PON61008.1^Coatomer beta subunit^62.5%	Q9SS47.2^RecName: Full=Pumilio homolog 4; Short=APUM-4; Short=AtPUM4^76.47%	K17943|PUM|http://www.genome.jp/dbget-bin/www_bget?ko:K17943	GO:0003729^mRNA binding^molecular_function;GO:0006417^regulation of translation^biological_process;GO:0005737^cytoplasm^cellular_component	COG5099|KOG1488^Nucleic acid binding protein NABP^J	PF00806.18^Pumilio-family RNA binding repeat	--	--	--
Ccam07g01616	544.757	4.02058	0.242855	16.5555	1.4615e-61	1.50169e-58	Ccam07g01616	RWR89166.1^GDSL esterase/lipase-like protein^95.9%	Q93YW8.1^RecName: Full=GDSL esterase/lipase At4g18970; AltName: Full=Extracellular lipase At4g18970; Flags: Precursor^67.06%	--	GO:0016788^hydrolase activity, acting on ester bonds^molecular_function;GO:0016042^lipid catabolic process^biological_process;GO:0005576^extracellular region^cellular_component	--	PF00657.21^GDSL-like Lipase/Acylhydrolase	CE16	--	i9-31o
Ccam10g01882	462.977	6.10508	0.37162	16.4283	1.1999e-60	1.18358e-57	Ccam10g01882	RWR94351.1^hypothetical protein CKAN_02363800^91.62%	--	--	--	--	PF07893.12^Protein of unknown function (DUF1668)	--	--	--
Ccam06g00120	572.774	-8.51044	0.525987	-16.1799	6.98745e-59	6.62733e-56	Ccam06g00120	RWR86338.1^cell division cycle 20.2, cofactor of APC complex^95.2%	Q9S7I8.1^RecName: Full=Cell division cycle 20.2, cofactor of APC complex; Short=AtCDC20.2^61.71%	K03363|CDC20|http://www.genome.jp/dbget-bin/www_bget?ko:K03363	GO:0010997^anaphase-promoting complex binding^molecular_function;GO:0019900^kinase binding^molecular_function;GO:0097027^ubiquitin-protein transferase activator activity^molecular_function;GO:0007049^cell cycle^biological_process;GO:0051301^cell division^biological_process;GO:1904668^positive regulation of ubiquitin protein ligase activity^biological_process;GO:0016567^protein ubiquitination^biol…	KOG0305^Anaphase-promoting complex subunit^D	PF00400.31^WD domain, G-beta repeat	--	--	--
Ccam03g03967	769.485	4.40034	0.272463	16.1502	1.13178e-58	1.03369e-55	Ccam03g03967	RWR81406.1^putative carbohydrate esterase^99.19%	Q8L9J9.2^RecName: Full=Probable carbohydrate esterase At4g34215^64.73%	--	GO:0016787^hydrolase activity^molecular_function	--	PF03629.17^Carbohydrate esterase, sialic acid-specific acetylesterase	CE6	--	--
Ccam01g03331	301.029	7.25096	0.451449	16.0615	4.74928e-58	4.18276e-55	Ccam01g03331	RWR74337.1^putative aldo-keto reductase 2 isoform X3^93.94%	A2XRZ0.1^RecName: Full=Probable aldo-keto reductase 2^77.78%	--	GO:0016491^oxidoreductase activity^molecular_function	COG0667|KOG1575^Auxin-induced protein^C	PF00248.20^Aldo/keto reductase family	--	--	--
new_gene136	1225.95	-6.84722	0.426494	-16.0547	5.30113e-58	4.50778e-55	--	RWR78880.1^receptor-like protein 12^54.59%	Q9SRL7.1^RecName: Full=Receptor-like protein 35; Short=AtRLP35; Flags: Precursor^28.49%	--	GO:0016021^integral component of membrane^cellular_component;GO:0005886^plasma membrane^cellular_component	COG4886|KOG0619^LRR receptor-like serine threonine-protein kinase^T	PF13855.5^Leucine rich repeat	--	--	o510-532i
new_gene258	1470.95	5.5535	0.346333	16.0351	7.26293e-58	5.97013e-55	--	--	--	--	--	--	--	--	SignalP-TM	o32-54i
new_gene195	662.433	5.78221	0.363141	15.9228	4.40344e-57	3.3934e-54	--	--	--	--	--	--	--	--	--	o99-121i162-184o224-246i
Ccam04g01393	1548	4.96049	0.313114	15.8424	1.58575e-56	1.18499e-53	Ccam04g01393	RWR82706.1^Taurine catabolism dioxygenase TauD/TfdA^80.84%	Q9LIG0.1^RecName: Full=Clavaminate synthase-like protein At3g21360^61.09%	--	GO:0046872^metal ion binding^molecular_function;GO:0016702^oxidoreductase activity, acting on single donors with incorporation of molecular oxygen, incorporation of two atoms of oxygen^molecular_function;GO:0005634^nucleus^cellular_component	--	PF02668.15^Taurine catabolism dioxygenase TauD, TfdA family	--	--	--
Ccam04g00322	314.01	7.05864	0.446412	15.812	2.57358e-56	1.8666e-53	Ccam04g00322	RWR81809.1^glycolate oxidase^97.98%	Q9LRR9.1^RecName: Full=(S)-2-hydroxy-acid oxidase GLO1; AltName: Full=Glycolate oxidase 1; Short=AtGLO1; Short=GOX 1; AltName: Full=Short chain alpha-hydroxy acid oxidase GLO1^80.86%	K11517|HAO|http://www.genome.jp/dbget-bin/www_bget?ko:K11517	GO:0010181^FMN binding^molecular_function;GO:0008891^glycolate oxidase activity^molecular_function;GO:0052853^long-chain-(S)-2-hydroxy-long-chain-acid oxidase activity^molecular_function;GO:0052854^medium-chain-(S)-2-hydroxy-acid oxidase activity^molecular_function;GO:0052852^very-long-chain-(S)-2-hydroxy-acid oxidase activity^molecular_function;GO:0042742^defense response to bacterium^biological…	COG1304|KOG0538^Photorespiratory enzyme that can exert a strong regulation over photosynthesis, possibly through a feed-back inhibition on Rubisco activase. Not required for oxalate accumulation^C	PF01070.17^FMN-dependent dehydrogenase	--	--	--
Ccam01g03112	4082.51	-5.22092	0.331902	-15.7303	9.37593e-56	6.60602e-53	Ccam01g03112	RWR74161.1^putative leucine-rich repeat receptor-like protein kinase isoform X2^78.81%	--	--	--	COG4886|KOG0619^Receptor like protein^T	PF13855.5^Leucine rich repeat	--	--	o897-919i
Ccam07g00169	2156.71	-3.09813	0.19718	-15.7122	1.24847e-55	8.55201e-53	Ccam07g00169	RWR88144.1^hypothetical protein CKAN_01713300^97.74%	--	--	--	--	PF02365.14^No apical meristem (NAM) protein	--	--	--
Ccam02g03893	639.66	-7.67542	0.49228	-15.5916	8.30604e-55	5.53586e-52	Ccam02g03893	RWR78178.1^putative LRR receptor-like serine/threonine-protein kinase^81.59%	C0LGD6.1^RecName: Full=Probable LRR receptor-like serine/threonine-protein kinase At1g05700; Flags: Precursor^45.08%	--	GO:0005524^ATP binding^molecular_function;GO:0004674^protein serine/threonine kinase activity^molecular_function;GO:0016021^integral component of membrane^cellular_component	COG0515^LRR receptor-like serine threonine-protein kinase^T	PF12819.6^Carbohydrate-binding protein of the ER	--	--	--
Ccam10g00037	3802.84	3.2244	0.210058	15.35	3.5395e-53	2.23805e-50	Ccam10g00037	RWR93139.1^Pyridine nucleotide-disulfide oxidoreductase^99.41%	Q9M5K3.2^RecName: Full=Dihydrolipoyl dehydrogenase 1, mitochondrial; Short=AtmLPD1; Short=mtLPD1; AltName: Full=Dihydrolipoamide dehydrogenase 1; AltName: Full=Glycine cleavage system L protein 1; AltName: Full=Pyruvate dehydrogenase complex E3 subunit 1; Short=E3-1; Short=PDC-E3 1; Flags: Precursor^78.36%	K00382|DLD, lpd, pdhD|http://www.genome.jp/dbget-bin/www_bget?ko:K00382	GO:0005524^ATP binding^molecular_function;GO:0050897^cobalt ion binding^molecular_function;GO:0005507^copper ion binding^molecular_function;GO:0004148^dihydrolipoyl dehydrogenase activity^molecular_function;GO:0009055^electron transfer activity^molecular_function;GO:0050660^flavin adenine dinucleotide binding^molecular_function;GO:0008270^zinc ion binding^molecular_function;GO:0045454^cell redox …	COG1249|KOG1335^dihydrolipoyl dehydrogenase^C	PF07992.13^Pyridine nucleotide-disulphide oxidoreductase	AA3_1	--	--
Ccam02g03899	4380.66	-3.92685	0.257478	-15.2512	1.61724e-52	9.9703e-50	Ccam02g03899	RWR78189.1^putative LRR receptor-like serine/threonine-protein kinase^82.4%	O65924.1^RecName: Full=Putative leucine-rich repeat receptor-like protein kinase At2g19210; Flags: Precursor^40.0%	--	GO:0005524^ATP binding^molecular_function;GO:0004674^protein serine/threonine kinase activity^molecular_function;GO:0016021^integral component of membrane^cellular_component;GO:0005886^plasma membrane^cellular_component	COG0515^LRR receptor-like serine threonine-protein kinase^T	PF12819.6^Carbohydrate-binding protein of the ER	--	--	o510-532i
Ccam04g01832	1052.51	-3.38639	0.223177	-15.1736	5.29137e-52	3.18256e-49	Ccam04g01832	RWR83040.1^putative serine incorporator isoform X1^100.0%	Q3MHV9.1^RecName: Full=Serine incorporator 1; AltName: Full=Tumor differentially expressed protein 2^26.4%	--	GO:0006658^phosphatidylserine metabolic process^biological_process;GO:0008654^phospholipid biosynthetic process^biological_process;GO:0006665^sphingolipid metabolic process^biological_process;GO:0005789^endoplasmic reticulum membrane^cellular_component;GO:0016021^integral component of membrane^cellular_component	KOG2592^TMS membrane family protein^S	PF03348.14^Serine incorporator (Serinc)	--	SignalP-TM	o15-37i42-64o69-91i112-134o160-182i203-222o
Ccam03g03745	3524.76	5.59227	0.36976	15.124	1.12435e-51	6.60154e-49	Ccam03g03745	RWR81227.1^protein NRT1/ PTR FAMILY 5.1^98.81%	Q8VZR7.2^RecName: Full=Protein NRT1/ PTR FAMILY 5.1; Short=AtNPF5.1^71.92%	--	GO:0035673^oligopeptide transmembrane transporter activity^molecular_function;GO:1904680^peptide transmembrane transporter activity^molecular_function;GO:0015333^peptide:proton symporter activity^molecular_function;GO:0009624^response to nematode^biological_process;GO:0016021^integral component of membrane^cellular_component	COG3104|KOG1237^peptide nitrate transporter^P	PF00854.20^POT family	--	SignalP-TM	i95-117o139-161i182-204o209-231i322-344o364-383i403-425o452-474i486-508o530-552i
Ccam02g00798	1057.51	3.61123	0.240032	15.0448	3.73349e-51	2.14111e-48	Ccam02g00798	RWR75923.1^putative peptide/nitrate transporter isoform X3^95.59%	Q94BZ1.1^RecName: Full=Protein ZINC INDUCED FACILITATOR-LIKE 1; AltName: Full=Protein ZIF-LIKE 1^62.26%	--	GO:0022821^potassium ion antiporter activity^molecular_function;GO:0010540^basipetal auxin transport^biological_process;GO:0009630^gravitropism^biological_process;GO:0090333^regulation of stomatal closure^biological_process;GO:0080167^response to karrikin^biological_process;GO:0009414^response to water deprivation^biological_process;GO:0048364^root development^biological_process;GO:0016021^integr…	KOG2615^protein ZINC INDUCED FACILITATOR-LIKE 1-like^G	PF07690.15^Major Facilitator Superfamily	--	SignalP-TM	i16-38o48-70i106-128o148-170i223-245o260-282i294-316o320-342i363-380o395-417i
Ccam07g02370	348.349	-7.79915	0.521214	-14.9634	1.27279e-50	7.1334e-48	Ccam07g02370	RWR73818.1^myb family transcription factor PHL5-like protein^86.17%	Q0WVU3.1^RecName: Full=Myb family transcription factor PHL5; AltName: Full=Protein PHR1-LIKE 5^53.19%	--	GO:0003677^DNA binding^molecular_function;GO:0003700^DNA-binding transcription factor activity^molecular_function;GO:0006355^regulation of transcription, DNA-templated^biological_process;GO:0005634^nucleus^cellular_component	--	PF00249.30^Myb-like DNA-binding domain	--	--	--
Ccam01g00516	5612.06	2.89418	0.194385	14.8889	3.89055e-50	2.13202e-47	Ccam01g00516	RWR72278.1^Cinnamoyl-CoA reductase 2^94.01%	Q9S9N9.1^RecName: Full=Cinnamoyl-CoA reductase 1; Short=AtCCR1; AltName: Full=Protein IRREGULAR XYLEM 4^45.91%	--	GO:0016621^cinnamoyl-CoA reductase activity^molecular_function;GO:0050662^coenzyme binding^molecular_function;GO:0016491^oxidoreductase activity^molecular_function;GO:0016616^oxidoreductase activity, acting on the CH-OH group of donors, NAD or NADP as acceptor^molecular_function;GO:0007623^circadian rhythm^biological_process;GO:0009809^lignin biosynthetic process^biological_process;GO:0009409^res…	COG0451|KOG1502^Male sterility protein^V	PF01370.20^NAD dependent epimerase/dehydratase family	--	--	--
Ccam08g01392	462.022	9.12029	0.613421	14.8679	5.32389e-50	2.85407e-47	Ccam08g01392	RWR90924.1^tyrosine/DOPA decarboxylase 1-like protein^80.6%	P54768.1^RecName: Full=Tyrosine/DOPA decarboxylase 1; Includes: RecName: Full=DOPA decarboxylase; Short=DDC; Includes: RecName: Full=Tyrosine decarboxylase^51.13%	K01592|E4.1.1.25|http://www.genome.jp/dbget-bin/www_bget?ko:K01592	GO:0004058^aromatic-L-amino-acid decarboxylase activity^molecular_function;GO:0030170^pyridoxal phosphate binding^molecular_function;GO:0004837^tyrosine decarboxylase activity^molecular_function;GO:0006520^cellular amino acid metabolic process^biological_process	COG0076|KOG0628^decarboxylase^E	PF00282.18^Pyridoxal-dependent decarboxylase conserved domain	--	--	--
Ccam12g00308	1702.75	-7.5631	0.512901	-14.7457	3.27792e-49	1.71986e-46	Ccam12g00308	RWR96288.1^Protein kinase domain-containing protein^97.73%	C0LGN2.1^RecName: Full=Probable leucine-rich repeat receptor-like serine/threonine-protein kinase At3g14840; Flags: Precursor^57.85%	--	GO:0005524^ATP binding^molecular_function;GO:0004674^protein serine/threonine kinase activity^molecular_function;GO:0009861^jasmonic acid and ethylene-dependent systemic resistance^biological_process;GO:0046777^protein autophosphorylation^biological_process;GO:0045088^regulation of innate immune response^biological_process;GO:0016021^integral component of membrane^cellular_component;GO:0005886^pl…	COG4886^leucine-rich repeat receptor-like serine threonine-protein kinase^T	PF07714.16^Protein tyrosine kinase	CBM57	--	o607-629i
Ccam07g00408	1534.72	-4.01247	0.272157	-14.7432	3.40292e-49	1.74825e-46	Ccam07g00408	RWR88307.1^protein EDS1B-like protein^96.43%	Q9XF23.1^RecName: Full=Protein EDS1L; AltName: Full=Enhanced disease susceptibility 1-like^39.67%	K18875|EDS1|http://www.genome.jp/dbget-bin/www_bget?ko:K18875	GO:0016787^hydrolase activity^molecular_function;GO:0006952^defense response^biological_process;GO:0006629^lipid metabolic process^biological_process;GO:0005783^endoplasmic reticulum^cellular_component;GO:0005634^nucleus^cellular_component	--	PF01764.24^Lipase (class 3)	CE10	--	--
Ccam04g01386	767.408	5.9285	0.402913	14.7141	5.23355e-49	2.58119e-46	Ccam04g01386	RWR82706.1^Taurine catabolism dioxygenase TauD/TfdA^76.35%	Q9LIG0.1^RecName: Full=Clavaminate synthase-like protein At3g21360^56.53%	--	GO:0046872^metal ion binding^molecular_function;GO:0016702^oxidoreductase activity, acting on single donors with incorporation of molecular oxygen, incorporation of two atoms of oxygen^molecular_function;GO:0005634^nucleus^cellular_component	--	PF02668.15^Taurine catabolism dioxygenase TauD, TfdA family	--	--	--
new_gene95	4247.43	-3.95555	0.269489	-14.678	8.92479e-49	4.3154e-46	--	RWR97274.1^MDIS1-interacting receptor like kinase 2-like protein^95.88%	--	--	--	COG4886|KOG0619^LRR receptor-like serine threonine-protein kinase^T	PF08263.11^Leucine rich repeat N-terminal domain	--	--	--
Ccam03g03201	256.324	5.19248	0.354814	14.6344	1.69521e-48	8.03919e-46	Ccam03g03201	--	--	--	--	--	--	--	--	--
Ccam05g01173	827.223	5.14024	0.351765	14.6127	2.32986e-48	1.08405e-45	Ccam05g01173	RWR84904.1^ankyrin repeat-containing-like protein^92.35%	--	--	--	COG0666|KOG0504^Ankyrin repeat-containing protein^S	PF12796.6^Ankyrin repeats (3 copies)	--	--	o316-338i380-402o412-434i
Ccam04g00355	1742.23	-3.24857	0.222953	-14.5706	4.31836e-48	1.97205e-45	Ccam04g00355	RWR81835.1^cationic amino acid transporter 1-like protein^98.85%	Q84MA5.1^RecName: Full=Cationic amino acid transporter 1; AltName: Full=Amino acid transporter 1^73.57%	K03294|TC.APA|http://www.genome.jp/dbget-bin/www_bget?ko:K03294	GO:0005313^L-glutamate transmembrane transporter activity^molecular_function;GO:0015189^L-lysine transmembrane transporter activity^molecular_function;GO:0051938^L-glutamate import^biological_process;GO:0016021^integral component of membrane^cellular_component;GO:0016020^membrane^cellular_component;GO:0005886^plasma membrane^cellular_component	COG0531|KOG1286^cationic amino acid transporter^E	PF13520.5^Amino acid permease	--	--	i79-98o108-130i150-172o203-220i227-249o264-286i298-320o349-371i398-420o424-446i459-478o483-505i512-534o544-564i
Ccam01g03530	291.78	5.7901	0.398136	14.543	6.46721e-48	2.89966e-45	Ccam01g03530	RWR74504.1^squamosa promoter-binding-like protein 16^96.55%	Q6YZE8.1^RecName: Full=Squamosa promoter-binding-like protein 16^34.46%	--	GO:0003677^DNA binding^molecular_function;GO:0046872^metal ion binding^molecular_function;GO:0005634^nucleus^cellular_component	--	PF03110.13^SBP domain	--	--	--
Ccam09g00356	2662.02	-7.50807	0.520873	-14.4144	4.20005e-47	1.84952e-44	Ccam09g00356	RWR91798.1^LRR receptor-like kinase resistance protein^96.71%	--	--	--	COG4886|KOG0619^leucine rich repeat^T	PF13855.5^Leucine rich repeat	--	--	o262-284i
Ccam02g00541	281.032	-7.6946	0.53396	-14.4104	4.44818e-47	1.92442e-44	Ccam02g00541	RWR75694.1^ankyrin repeat-containing protein^78.3%	--	--	--	COG0666|KOG0504^Ankyrin Repeat^E	PF13962.5^Domain of unknown function	--	--	o334-356i478-500o522-544i564-586o596-618i
new_gene308	891.372	-5.07226	0.358061	-14.1659	1.48909e-45	6.33122e-43	--	RWR84257.1^putative disease resistance protein^98.79%	Q9STE5.1^RecName: Full=Putative disease resistance RPP13-like protein 2^28.41%	--	GO:0043531^ADP binding^molecular_function;GO:0005524^ATP binding^molecular_function;GO:0006952^defense response^biological_process	COG4886|KOG4658^disease resistance^T	PF00931.21^NB-ARC domain	--	--	--
Ccam02g03900	1414.92	-11.6447	0.82367	-14.1376	2.22747e-45	9.31009e-43	Ccam02g03900	RWR78190.1^putative LRR receptor-like serine/threonine-protein kinase^96.57%	C0LGD6.1^RecName: Full=Probable LRR receptor-like serine/threonine-protein kinase At1g05700; Flags: Precursor^44.98%	--	GO:0005524^ATP binding^molecular_function;GO:0004674^protein serine/threonine kinase activity^molecular_function;GO:0016021^integral component of membrane^cellular_component	COG0515^LRR receptor-like serine threonine-protein kinase^T	PF12819.6^Carbohydrate-binding protein of the ER	--	--	o534-556i
Ccam09g00396	741.542	-3.46068	0.245833	-14.0774	5.23095e-45	2.14992e-42	Ccam09g00396	RWR91877.1^putative leucine-rich repeat receptor-like protein kinase^95.9%	Q6JN46.2^RecName: Full=Receptor-like protein EIX2; AltName: Full=EIX receptor 2; Flags: Precursor^48.94%	--	GO:0050832^defense response to fungus^biological_process;GO:0016021^integral component of membrane^cellular_component;GO:0005886^plasma membrane^cellular_component	COG4886|KOG0619^LRR receptor-like serine threonine-protein kinase^T	PF13855.5^Leucine rich repeat	--	--	o1149-1171i
Ccam05g01847	850.576	9.64103	0.689217	13.9884	1.83549e-44	7.4202e-42	Ccam05g01847	RWR98200.1^lipid transfer protein^100.0%	P83434.1^RecName: Full=Non-specific lipid-transfer protein 1; Short=LTP 1; Short=NS-LTP1^34.88%	--	GO:0008289^lipid binding^molecular_function;GO:0005215^transporter activity^molecular_function;GO:0050832^defense response to fungus^biological_process;GO:0050830^defense response to Gram-positive bacterium^biological_process;GO:0031640^killing of cells of other organism^biological_process;GO:0006869^lipid transport^biological_process	--	PF00234.21^Protease inhibitor/seed storage/LTP family	--	--	i7-29o
Ccam01g01187	775.116	10.8562	0.778724	13.941	3.56711e-44	1.41879e-41	Ccam01g01187	RWR72830.1^Cytochrome P450^98.46%	A6YIH8.1^RecName: Full=Premnaspirodiene oxygenase; Short=HPO; AltName: Full=Cytochrome P450 71D55^50.2%	--	GO:0020037^heme binding^molecular_function;GO:0005506^iron ion binding^molecular_function;GO:0004497^monooxygenase activity^molecular_function;GO:0016705^oxidoreductase activity, acting on paired donors, with incorporation or reduction of molecular oxygen^molecular_function;GO:0016021^integral component of membrane^cellular_component	COG2124|KOG0156^cytochrome P450^Q	PF00067.21^Cytochrome P450	--	SignalP-TM	i12-31o
Ccam06g00140	2042.03	3.26841	0.236044	13.8466	1.33317e-43	5.2184e-41	Ccam06g00140	RWR86359.1^cytochrome P450 CYP72A219-like protein^99.61%	H2DH21.1^RecName: Full=Cytochrome P450 CYP72A219; AltName: Full=Cytochrome P450 CYP72A129^56.01%	--	GO:0020037^heme binding^molecular_function;GO:0005506^iron ion binding^molecular_function;GO:0004497^monooxygenase activity^molecular_function;GO:0016705^oxidoreductase activity, acting on paired donors, with incorporation or reduction of molecular oxygen^molecular_function;GO:0016021^integral component of membrane^cellular_component	COG2124|KOG0157^Secologanin synthase^Q	PF00067.21^Cytochrome P450	--	SignalP-TM	i20-42o
Ccam04g01855	307.271	-7.84957	0.568933	-13.797	2.65719e-43	1.0081e-40	Ccam04g01855	RWR83056.1^ABC transporter G family member 36^89.51%	Q8GU88.1^RecName: Full=ABC transporter G family member 39; Short=OsABCG39; AltName: Full=Pleiotropic drug resistance protein 7; Short=OsPDR7^68.26%	--	GO:0005524^ATP binding^molecular_function;GO:0042626^ATPase-coupled transmembrane transporter activity^molecular_function;GO:0055085^transmembrane transport^biological_process;GO:0016021^integral component of membrane^cellular_component;GO:0005886^plasma membrane^cellular_component	COG0842|KOG0065^Pleiotropic drug resistance protein^Q	PF01061.23^ABC-2 type transporter	--	--	o520-542i554-573o605-627i640-659o664-686i748-770o1114-1136i1145-1162o1193-1215i1228-1250o1260-1279i1286-1308o1336-1358i
Ccam06g01523	5600.57	16.5592	1.20011	13.7981	2.61695e-43	1.0081e-40	Ccam06g01523	RWR87410.1^hypothetical protein CKAN_01635100^97.2%	Q55480.1^RecName: Full=Uncharacterized sugar kinase slr0537^32.84%	--	GO:0016301^kinase activity^molecular_function;GO:0016773^phosphotransferase activity, alcohol group as acceptor^molecular_function	COG0524|KOG2854^pfkB family carbohydrate kinase^G	PF00294.23^pfkB family carbohydrate kinase	--	--	--
Ccam04g00223	1894.07	4.92232	0.356805	13.7955	2.71085e-43	1.01287e-40	Ccam04g00223	RWR81726.1^peptidyl-prolyl cis-trans isomerase^97.69%	Q39613.1^RecName: Full=Peptidyl-prolyl cis-trans isomerase; Short=PPIase; AltName: Full=Cyclophilin; AltName: Full=Cyclosporin A-binding protein; AltName: Full=Rotamase^88.24%	K01802|E5.2.1.8|http://www.genome.jp/dbget-bin/www_bget?ko:K01802	GO:0003755^peptidyl-prolyl cis-trans isomerase activity^molecular_function;GO:0000413^protein peptidyl-prolyl isomerization^biological_process;GO:0042026^protein refolding^biological_process;GO:0005737^cytoplasm^cellular_component	COG0652|KOG0865^PPIases accelerate the folding of proteins (By similarity)^O	PF00160.20^Cyclophilin type peptidyl-prolyl cis-trans isomerase/CLD	--	--	--
Ccam07g01527	955.953	-3.48405	0.253793	-13.7279	6.90805e-43	2.54258e-40	Ccam07g01527	RWR89084.1^cytochrome P450 CYP72A219-like protein^96.76%	H2DH21.1^RecName: Full=Cytochrome P450 CYP72A219; AltName: Full=Cytochrome P450 CYP72A129^56.26%	--	GO:0020037^heme binding^molecular_function;GO:0005506^iron ion binding^molecular_function;GO:0004497^monooxygenase activity^molecular_function;GO:0016705^oxidoreductase activity, acting on paired donors, with incorporation or reduction of molecular oxygen^molecular_function;GO:0016021^integral component of membrane^cellular_component	COG2124|KOG0157^secologanin synthase-like^Q	PF00067.21^Cytochrome P450	--	SignalP-TM	i2-21o
Ccam07g00927	3045.68	-2.81923	0.205451	-13.7221	7.48307e-43	2.71371e-40	Ccam07g00927	RWR88644.1^putative LRR receptor-like serine/threonine-protein kinase^96.27%	C0LGH2.2^RecName: Full=Probable LRR receptor-like serine/threonine-protein kinase At1g56130; Flags: Precursor^63.44%	--	GO:0005524^ATP binding^molecular_function;GO:0004674^protein serine/threonine kinase activity^molecular_function;GO:0046777^protein autophosphorylation^biological_process;GO:0016021^integral component of membrane^cellular_component;GO:0005886^plasma membrane^cellular_component	--	PF00069.24^Protein kinase domain	CBM57	SignalP-TM	o10-29i645-667o
Ccam06g00536	1933.08	5.34337	0.390134	13.6962	1.06916e-42	3.82108e-40	Ccam06g00536	RWR86639.1^Cytochrome P450^98.79%	D1MI46.1^RecName: Full=Geraniol 8-hydroxylase; AltName: Full=Cytochrome P450 76B10; AltName: Full=Geraniol 10-hydroxylase; Short=SmG10H^50.62%	--	GO:0020037^heme binding^molecular_function;GO:0005506^iron ion binding^molecular_function;GO:0016709^oxidoreductase activity, acting on paired donors, with incorporation or reduction of molecular oxygen, NAD(P)H as one donor, and incorporation of one atom of oxygen^molecular_function;GO:0016099^monoterpenoid biosynthetic process^biological_process;GO:0005789^endoplasmic reticulum membrane^cellula…	COG2124|KOG0156^cytochrome P450^Q	PF00067.21^Cytochrome P450	--	SignalP-TM	--
Ccam10g00045	12858.4	-2.563	0.187782	-13.6488	2.0533e-42	7.2335e-40	Ccam10g00045	RWR93144.1^1,2-dihydroxy-3-keto-5-methylthiopentene dioxygenase 2^98.45%	F6HDT7.1^RecName: Full=1,2-dihydroxy-3-keto-5-methylthiopentene dioxygenase 2; AltName: Full=Acireductone dioxygenase (Fe(2+)-requiring) 2; Short=ARD 2; Short=Fe-ARD 2^80.21%	K08967|mtnD, mtnZ, ADI1|http://www.genome.jp/dbget-bin/www_bget?ko:K08967	GO:0010309^acireductone dioxygenase [iron(II)-requiring] activity^molecular_function;GO:0005506^iron ion binding^molecular_function;GO:0019509^L-methionine salvage from methylthioadenosine^biological_process;GO:0006555^methionine metabolic process^biological_process;GO:0005737^cytoplasm^cellular_component;GO:0005634^nucleus^cellular_component	COG1791|KOG2107^Catalyzes the formation of formate and 2-keto-4- methylthiobutyrate (KMTB) from 1,2-dihydroxy-3-keto-5- methylthiopentene (DHK-MTPene) (By similarity)^E	PF03079.13^ARD/ARD' family	--	--	--
Ccam12g00302	1406.02	-5.72796	0.420915	-13.6084	3.57146e-42	1.24045e-39	Ccam12g00302	RWR96278.1^putative leucine-rich repeat receptor-like serine/threonine-protein kinase^76.36%	C0LGN2.1^RecName: Full=Probable leucine-rich repeat receptor-like serine/threonine-protein kinase At3g14840; Flags: Precursor^40.08%	--	GO:0005524^ATP binding^molecular_function;GO:0004674^protein serine/threonine kinase activity^molecular_function;GO:0009861^jasmonic acid and ethylene-dependent systemic resistance^biological_process;GO:0046777^protein autophosphorylation^biological_process;GO:0045088^regulation of innate immune response^biological_process;GO:0016021^integral component of membrane^cellular_component;GO:0005886^pl…	COG4886^leucine-rich repeat receptor-like serine threonine-protein kinase^T	PF11721.7^Di-glucose binding within endoplasmic reticulum	CBM57	--	--
new_gene253	1358.28	-7.48761	0.554833	-13.4953	1.66783e-41	5.7123e-39	--	RWR91841.1^putative leucine-rich repeat receptor-like protein kinase^95.91%	--	--	--	COG4886|KOG0619^LRR receptor-like serine threonine-protein kinase^T	PF13855.5^Leucine rich repeat	--	--	--
Ccam04g02003	1084.9	4.74832	0.352381	13.4749	2.19658e-41	7.42024e-39	Ccam04g02003	RWR83174.1^salicylic acid-binding protein 2-like protein^93.07%	Q8S9K8.1^RecName: Full=Methylesterase 10; Short=AtMES10^47.1%	--	GO:0016788^hydrolase activity, acting on ester bonds^molecular_function;GO:0080030^methyl indole-3-acetate esterase activity^molecular_function;GO:0080032^methyl jasmonate esterase activity^molecular_function;GO:0080031^methyl salicylate esterase activity^molecular_function;GO:0009694^jasmonic acid metabolic process^biological_process;GO:0009696^salicylic acid metabolic process^biological_process	--	PF12697.6^Alpha/beta hydrolase family	--	--	--
Ccam09g00460	366.332	-8.68336	0.64955	-13.3683	9.26795e-41	3.08848e-38	Ccam09g00460	RWR91844.1^receptor-like protein 12^66.99%	--	K19613|SHOC2, SUR8|http://www.genome.jp/dbget-bin/www_bget?ko:K19613	--	COG4886|KOG0619^Leucine rich repeat N-terminal domain^T	PF13855.5^Leucine rich repeat	--	--	--
Ccam10g02021	1951.13	-6.44143	0.481994	-13.3641	9.79588e-41	3.22088e-38	Ccam10g02021	RWR94439.1^putative WRKY transcription factor 47^97.26%	Q9C519.1^RecName: Full=WRKY transcription factor 6; AltName: Full=WRKY DNA-binding protein 6; Short=AtWRKY6^42.47%	--	GO:0003700^DNA-binding transcription factor activity^molecular_function;GO:0043565^sequence-specific DNA binding^molecular_function;GO:0044212^transcription regulatory region DNA binding^molecular_function;GO:0080169^cellular response to boron-containing substance deprivation^biological_process;GO:0016036^cellular response to phosphate starvation^biological_process;GO:0009873^ethylene-activated s…	--	PF03106.14^WRKY DNA -binding domain	--	--	--
Ccam01g02363	857.926	-6.69038	0.504266	-13.2676	3.57049e-40	1.15853e-37	Ccam01g02363	RWR74180.1^putative LRR receptor-like serine/threonine-protein kinase^92.52%	--	--	--	COG4886|KOG0619^Leucine Rich Repeat^T	PF13855.5^Leucine rich repeat	--	--	o401-423i
Ccam01g00165	1044.09	4.97475	0.375155	13.2605	3.92283e-40	1.25632e-37	Ccam01g00165	RWR71973.1^hypothetical protein CKAN_00016100^80.06%	--	--	--	--	PF04822.12^Takusan	--	--	--
Ccam11g00128	268.199	7.72448	0.584116	13.2242	6.35882e-40	2.01037e-37	Ccam11g00128	XP_010259221.1^PREDICTED: GPN-loop GTPase 1-like^75.2%	Q8W586.1^RecName: Full=GPN-loop GTPase QQT2; AltName: Full=Protein QUATRE QUART 2^69.21%	K06883|K06883|http://www.genome.jp/dbget-bin/www_bget?ko:K06883	GO:0005525^GTP binding^molecular_function;GO:0003924^GTPase activity^molecular_function;GO:0051301^cell division^biological_process;GO:0009793^embryo development ending in seed dormancy^biological_process;GO:0005874^microtubule^cellular_component;GO:0005634^nucleus^cellular_component;GO:0009524^phragmoplast^cellular_component;GO:0005819^spindle^cellular_component	KOG1532^GPN-loop GTPase 1^L	PF03029.16^Conserved hypothetical ATP binding protein	--	--	--
Ccam09g01812	370.733	-7.98827	0.604128	-13.2228	6.48043e-40	2.02288e-37	Ccam09g01812	RWR92816.1^putative cysteine desulfurase^97.55%	--	--	--	COG0520|KOG2840^Aminotransferase class-V^E	PF00266.18^Aminotransferase class-V	--	--	--
Ccam12g00596	403.224	4.71722	0.358817	13.1466	1.78067e-39	5.48891e-37	Ccam12g00596	RWR96519.1^hydroquinone glucosyltransferase-like protein^94.12%	Q9AR73.1^RecName: Full=Hydroquinone glucosyltransferase; AltName: Full=Arbutin synthase^52.51%	K08237|E2.4.1.218|http://www.genome.jp/dbget-bin/www_bget?ko:K08237	GO:0050505^hydroquinone glucosyltransferase activity^molecular_function	COG1819|KOG1192^Hydroquinone^CG	PF00201.17^UDP-glucoronosyl and UDP-glucosyl transferase	GT1	--	--
[truncated: 5,576 more rows]
