# Supplementary material for: Transcriptomic Profiling Reveals Key Genes Underlying Cold Stress Responses in Camphora
Source: Life (Basel). 2025 Feb 19;15(2):319. doi: 10.3390/life15020319 (PMC11857532; doi:10.3390/life15020319)
Supplement: Supplementary file 1 [file life-15-00319-s001.zip › Supplementary Material/Table S2.xlsx]

## Sheet: Sheet1
Table S2. Quality statistics for RNA sequencing
Samples	Total Reads	Clean Reads	Percentage of Clean Reads	Clean bases	GC Content	%>Q20	%>Q30
Camphora_parthenoxylon_1	1523366	1519340	0.9974	222061026	0.4524	0.9899	0.9719
Camphora_parthenoxylon_2	42837646	42837646	1	6351718606	0.4577	0.9964	0.9863
Camphora_parthenoxylon_3	50769034	50769034	1	7541041358	0.4601	0.9963	0.9856
Camphora_officinarum_1	41165218	41165218	1	6123570842	0.4565	0.9955	0.9828
Camphora_officinarum_2	49599990	49599990	1	7366357984	0.4441	0.9968	0.9876
Camphora_officinarum_3	39081598	39081598	1	5817171568	0.4499	0.996	0.9847
